# Supplementary material for: Angiosarcoma: a systematic review of biomarkers in diagnosis, prognosis, and therapeutic strategies
Source: Front Oncol. 2025 Jul 1;15:1623327. doi: 10.3389/fonc.2025.1623327 (PMC12259444; doi:10.3389/fonc.2025.1623327)
Supplement: Supplementary file 1 [file Table1.xlsx]

## Sheet: AS-full text screening
Article	Authors	Year	Type of study (Cohort study study/ Case-control study/ Case-series study)	NOS score	Number of samples
					pAS	sAS
Genomic Landscape of Angiosarcoma: A Targeted and Immunotherapy Biomarker Analysis	Espejo-Freire et al.	2021	Cohort study	6	143
Angiosarcoma in FNA smears: diagnostic accuracy, morphology, immunocytochemistry and differential diagnoses	Pohar-Marinsek et al	2010	Case-series study	4	5	-
MDM-2 Oncoprotein Overexpression, p53 Gene Mutation, and VEGF Up-Regulation in Angiosarcomas	Zietz et al.	1998	Case-control study	7	15	4
Detection and characterization of vascular endothelial growth factors (VEGF) and their receptors in a series of angiosarcomas	Itakura et al.	2008	Case-control study	7	30	4
The Angiosarcoma Project: enabling genomic and clinical discoveries in a rare cancer through patient-partnered research	Painter et al.	2020	Cohort study	6	36	11
Alterations of p53 and PIK3CA/AKT/mTOR pathways in angiosarcomas: a pattern distinct from other sarcomas with complex genomics	Italiano et al.	2012	Cohort study	6	30	32
The spectrum of rare morphological variants of cutaneous epithelioid angiosarcoma	Wood et al.	2015	Case-series study	4	-	6
Serum anti-p53 autoantibodies in angiosarcoma	Kiyohara et al.	2020	Case-control study	7	19	-
The utility of ERG, CD31 and CD34 in the cytological diagnosis of angiosarcoma: an analysis of 25 cases	Harold C Sullivan et al.	2014	Cohort study	6	25
Angiosarcoma: a tissue microarray study with diagnostic implications	Rao et al.	2013	Cohort study	6	70
Prognostic impact of LAT1 and CD98 expression in cutaneous angiosarcoma	Shimizu et al.	2016	Cohort study	7	52
Endoglin (CD105) and Claudin-5 Expression in Cutaneous Angiosarcoma	Hara et al.	2012	Cohort study	7	17
An immunocytochemical assessment of 19 cases of cutaneous angiosarcoma	Orchard et al.	1996	Case-series study	4	19
Angiosarcoma of Soft Tissue: A study of 80 cases	Meis-Kindblom et al.	1998	Cohort study	7	80
Cutaneous angiosarcoma: own experience over 13 years. Clinical features, disease course and immunohistochemical profile	Donghi et al.	2010	Case-series study	4	9
Pathogenesis of human hemangiosarcomas and hemangiomas	Liu et al.	2013	Case-control study	6	12
Contrasting Prognostic Implications of Platelet-Derived Growth Factor Receptor-beta and Vascular Endothelial Growth Factor Receptor-2 in Patients with Angiosarcoma	Yonemori et al.	2011	Cohort study	7	22	12
KDR Activating Mutations in Human Angiosarcomas Are Sensitive to Specific Kinase Inhibitors	Antonescu et al.	2009	Cohort study	7	22	17
Clinicopathological analysis of ATRX, DAXX and NOTCH receptor expression in angiosarcomas	Panse et al.	2018	Cohort study	7	95	45
Autocrine and paracrine roles of VEGF/VEGFR-2 and VEGF-C/VEGFR-3 signaling in angiosarcomas of the scalp and face.	Tokuyama et al.	2010	Case-control study	7	17	-
Clinicopathologic and immunohistochemical study of breast angiosarcoma	Yan et al.	2021	Cohort study	6	3	7
Primary angiosarcomas of the anterior mediastinum: a clinicopathologic and immunohistochemical study of 9 cases.	Weissferdt et al.	2010	Case-series study	5	9	-
Epitheliod haemangiosarcoma of the thyroid gland. Report of 6 cases from a non-Alpine region	Ryska et al.	2003	Case-series study	5	6	-
Cytology of angiosarcoma. Findings in fourteen fine-needle aspiration biopsy specimens and one pleural fluid specimen	Boucher et al.	2000	Case-series study	4	15
Clinicopathologic and immunohistochemical characteristics of adult primary cardiac angiosarcomas: analysis of 10 cases	Ge et al.	2011	Case-series study	5	10	-
Epithelioid angiosarcoma of bone and soft tissue: a report of seven cases with emphasis on morphologic diversity, immunohistochemical features and clinical outcome	Chen et al.	2011	Case-series study	4	7
Cytokeratin and Epithelial Membrane Antigen Expression in Angiosarcomas	Al-Abbadi et al.	2007	Case-series study	4	33
Claudin-5 as an immunohistochemical marker for angiosarcoma and hemangioendotheliomas	Miettinen et al.	2011	Case-control study	8	119
Tumor microenvironment and its clinicopathological and prognostic association in surgically resected cutaneous angiosarcoma	Bi et al.	2022	Cohort study	7	21	-
Aberrant PTEN, PIK3CA, pMAPK, and TP53 expression in human scalp and face angiosarcoma	Wan et al.	2021	Case-control study	7	21
Targeted massively parallel sequencing of angiosarcomas reveals frequent activation of the mitogen activated protein kinase pathway	Murali et al.	2015	Case-series study	4	18	16
Transcription factor ERG is a specific and sensitive diagnostic marker for hepatic angiosarcoma	Wang et al.	2014	Case-series study	4	24
Serum concentration of vascular endothelial growth factor-D in angiosarcoma patients	Amo et al.	2004	Case-control study	6	11
Splenic Angiosarcoma: A Clinicopathologic and Immunophenotypic study of 28 cases	Neuhauser et al.	2000	Case-series study	4	28	-
Postradiation cutaneous angiosarcoma after treatment of breast carcinoma is characterized by MYC amplification in contrast to atypical vascular lesions after radiotherapy and control cases	Mentzel et al.	2012	Case-control study	7	8	25
Angiosarcomas of the head and neck: a clinico-immunohistochemical study of 8 consecutive patients.	Yang et al.	2010	Case-series study	5	8
Recurrent CIC Gene Abnormalities in Angiosarcomas: A molecular study of 120 cases with concurrent investigation of PLCG1, KDR, MYC and FLT4 gene alterations.	Huang et al.	2016	Case-series study	4	73	47
Extracutaneous Angiosarcomas Metastatic to the Lungs: Clinical and Pathologic Features of 21 cases	Bocklage et al.	2001	Case-series study	5	21	-
Angiosarcoma of the breast and vascular endothelial growth factor receptor	Gennaro et al.	2010	Case-series study	4	19
MYC high level gene amplification is a distinctive feature of angiosarcomas after irradiation or chronic lymphedema	Manner et al.	2010	Case-control study	7	28	33
Consistent MYC and FLT4 gene amplification in radiation-induced angiosarcoma but not in other radiation-associated atypical vascular lesions	Guo et al.	2011	Case-control study	7	18	22
MYC amplification in angiosarcoma depends on etiological/clinical subgroups - Diagnostic and prognostic value	Hogeboom-Gimeno et al.	2023	Cohort study	7	43	67
The utility of MYC and FLT4 in the diagnosis and treatment of postradiation atypical vascular lesion and angiosarcoma of the breast.	Cornejo et al.	2015	Case-control study	7	-	17
MYC amplification and overexpression in primary cutaneous angiosarcoma: a fluorescence in-situ hybridization and immunohistochemical study	Shon et al.	2014	Case-series study	4	38	-
Clinicopathological features and prognostic factors in angiosarcoma: A retrospective analysis of 200 patients from a single Chinese medical institute	Wang et al.	2017	Cohort study	8	200
Multiomic analysis and immunoprofilling reveal distinct subtypes of human angiosarcoma	Chan et al.	2020	Case-series study	4	12	6
Immunological and genomic analysis reveals clinically relevent distinction between angiosarcoma subgroups	Ravensteijn et al.	2022	Cohort study	7	79	178
Primary cutaneous epithelioid angiosarcoma. A clinicopathologic study of 13 cases of a rare neoplasm occurring outside the setting of conventional angiosarcomas and with predilection for the limbs.	Suchak et al.	2011	Case-series study	5	13	-
Epithelioid Angiosarcoma of the skin. A study of 18 cases with emphasis on its clinicopathologic spectrum and unusual morphologic features	Bacchi et al.	2010	Case-series study	5	14	4
Epithelioid angiosarcoma of the bone. A serie of 10 cases.	Deshpande et al.	2003	Case-series study	4	10
Epithelioid Angiosarcoma of the Bladder. A series of 9 cases	Matoso et al.	2015	Case-series study	4	9
Angiosarcoma. Clinical and molecular insights.	Lahat et al.	2010	Cohort study	8	68
Lymphatic-type "Angiosarcoma" with prominent lymphocytic infiltrate	Martinez et al.	2020	Case-series study	4	21
Cardiac angiosarcoma: histopathologic, immunohistochemical, and cytogenetic analysis of 10 cases	Leduc et al.	2017	Case-series study	4	10	-
Epithelioid angiosarcoma: a clinicopathological study of 16 Chinese cases.	Wu et al.	2015	Case-series study	4	16	-
Angiosarcoma of the head and neck: a clinicopathologic study with special emphasis on diagnostic pifalls	Gangadharan et al.	2024	Case-series study	4	36
Active TGF-β signaling and decreased expression of PTEN separates angiosarcoma of bone from its soft tissue counterpart.	Verbeke et al.	2013	Case-series study	4	57	-
KIT expression in angiosarcomas and fetal endothelial cells: lack of mutations of exon 11 and exon 17 of c-kit.	Miettinen et al.	2000	Case-series study	4	50
MYC immunohistochemistry in angiosarcoma and atypical vascular lesions: practical considerations based on a single institutional experience	Udager et al.	2016	Cohort study	6	28	15
A clinicopathologic and immunohistochemical study of primary and secondary breast angiosarcoma	Evi et al.	2022	Cohort study	7	5	12
Angiosarcoma and atypical vascular lesions of the breast: diagnostic and prognostic role of MYC gene amplification and protein expression.	Fraga-Guedes et al.	2015	Cohort study	8	12	37
Hemangiomas and Angiosarcomas of the breast. Diagnostic Utility of cell cycle markers with emphasis on Ki-67	Shin et al.	2007	Cohort study	6	13	-
Histopathologic Grading Is of Prognostic Significance in Primary Angiosarcoma of Breast: Proposal of a Simplified 2-tier Grading System.	Kuba et al.	2023	Cohort study	7	11	-
Diagnostic utility of MYC amplification and anti-MYC immunohistochemistry in atypical vascular lesions, primary or radiation-induced mammary angiosarcomas, and primary angiosarcomas of other sites.	Ginter et al.	2014	Cohort study	6	37	9
Oral and Salivary Gland Angiosarcoma: A clinicopathologic study of 29 cases	Fanburg-Smith	2003	Case-series study	4	22	7
Prognostic implications of PD-L1 expression in patients with angiosarcoma	Lee et al.	2021	Cohort study	6	70
Positive PD-L1 expression predicts worse outcome in cutaneous angiosarcoma	Shimizu et al.	2017	Cohort study	6	52
Association Between Programmed Death-Ligand 1 expression and the vascular endothelial growth factor pathway in angiosarcoma	Bagaria et al.	2018	Cohort study	6	27
Infiltration of PD-1-positive cells in combination with tumor site PD-L1 expression is a positive prognostic factor in cutaneous angiosarcoma	Honda et al.	2017	Cohort study	7	106
Programmed Death Ligand (PD-L1) Expression in primary angiosarcoma	Botti et al.	2017	Cohort study	6	24	-
Metastatic angiosarcoma masquerading as diffuse pulmonary hemorrhage	Adem et al.	2001	Case-series study	4	7
Analysis of PD-1, PD-L1, and T-cell infiltration in angiosarcoma pathogenetic subgroups	Tomassen et al.	2022	Cohort study	7	52	113
Angiosarcomas express mixed endothelial phenotypes of blood and lymphatic capillaries	Breiteneder-Geleff et al.	1999	Case-series study	4	11
The impact of MYC gene amplification on the clinicopathological features and prognosis of radiation-associated angiosarcomas of the breast	Gabriela Kuba et al.	2021	Cohort study	8	-	81
Expression of ERG, an Ets family transcription factor, distinguishes cutaneous angiosarcoma from histological mimics.	McKay et al.	2012	Case-control study	6	23
Primary breast angiosarcoma: a retrospective study 36 cases from a single chinese medical institute with clinicopathologic and radiologic correlations	Wang et al.	2017	Cohort study	6	36	-
Histological and immunohistochemical prognostic factors of primary angiosarcoma	Ichiki et al.	2023	Cohort study	6	104	-
Association of D2-40 and MMP-1 expression with cyst formation in lung metastatic lesions of cutaneous angiosarcoma on the scalp: immunohistochemical analysis of 23 autopsy cases	Masuzawa et al.	2013	Case-series study	4	23
A transcriptome signature of endothelial lymphatic cells coexists with the chronic oxidative stress signature in radiation-induced post-radiotherapy breast angiosarcomas	Hadj-Hamou et al.	2012	Cohort study	6	7	18
Immune Checkpoint Markers in Superficial Angiosarcomas: PD-L1, PD-1, CD8, LAG-3, and Tumor-Infiltrating Lymphocytes	Googe et al.	2021	Cohort study	6	10
Survivin: A novel marker and potential therapeutic target for human angiosarcoma	Tsuneki et al.	2017	Case-control study	6	85
Combined VEGFR and MAPK pathway inhibition in angiosarcoma	Wagner et al.	2021	Case-series study	4	60
Expression of angiopoietin-TIE system components in angiosarcoma.	Buehler et al.	2013	Case-series study	4	51
Observations on angiopoietin 2 in patients with angiosarcoma.	Amo et al.	2004	Cohort study	6	11
Immunohistological distribution of stem cell factor and kit receptor in angiosarcoma	Yamamoto et al.	2000	Case-series study	4	7
Uterine Angiosarcomas: A Morphologic and Immunohistochemical Study of Four Cases	Schammel et al.	1998	Case-series study	4	4
Sporadic cutaneous angiosarcomas generally lack hypoxia-inducible factor 1α: a histologic and immunohistochemical study of 45 cases	Abeldalthagafi et al.	2010	Cohort study	6	45	-

## Sheet: AS-article list
Article	NOS Scale	Included				Exclude ? - Reason ?
		Genetic	Protein	Pathway	Surface marker
High-Throughput Transcriptomics Identifies Chemoresistance-Associated Gene Expression Signatures in Human Angiosarcoma		x				Chemoresistance-Associated Gene
Angiosarcoma of the head and neck: A clinicopathologic study with special emphasis on diagnostic pitfalls					x
Histological and immunohistochemical prognostic factors of primary angiosarcoma			x		x
MYC amplification in angiosarcoma depends on etiological/clinical subgroups - Diagnostic and prognostic value		x	x
Tumor microenvironment and its clinicopathological and prognostic associations in surgically resected cutaneous angiosarcoma			x		x
Analysis of PD-1, PD-L1, and T-cell infiltration in angiosarcoma pathogenetic subgroups					x
Prognostic Relevance of Pretreatment Peripheral Neutrophil Count and Neutrophil-to-lymphocyte Ratio in Primary Cutaneous Angiosarcoma						Study immune cell
Clinicopathologic and immunohistochemical study of breast angiosarcoma			x		x
The impact of MYC gene amplification on the clinicopathological features and prognosis of radiation-associated angiosarcomas of the breast		x
PARP inhibition in UV-associated angiosarcoma preclinical models			x
Plasma Metabolomics Analysis of Polyvinyl Chloride Workers Identifies Altered Processes and Candidate Biomarkers for Hepatic Hemangiosarcoma and Its Development						Plasma metabolome (taurine, cholesterol, fatty acids, amino acids)
Combined VEGFR and MAPK pathway inhibition in angiosarcoma
Immune Checkpoint Markers in Superficial Angiosarcomas: PD-L1, PD-1, CD8, LAG-3, and Tumor-Infiltrating Lymphocytes						Study immune cell
Angiosarcoma heterogeneity and potential therapeutic vulnerability to immune checkpoint blockade: insights from genomic sequencing			x			Reuse data of Angiosarcoma Project (Painter et al.)
Serum anti-p53 autoantibodies in angiosarcoma
Lymphatic-type "Angiosarcoma" With Prominent Lymphocytic Infiltrate			x
Clinical Usefulness of the Platelet-to Lymphocyte Ratio in Patients with Angiosarcoma of the Face and Scalp						Study immune cell
CD31 Expression Determines Redox Status and Chemoresistance in Human Angiosarcomas						Study in cell line
Survivin: A novel marker and potential therapeutic target for human angiosarcoma
Clinicopathological analysis of ATRX, DAXX and NOTCH receptor expression in angiosarcomas					x
Index report of cutaneous angiosarcomas with strong positivity for tyrosinase mimicking melanoma with further evaluation of melanocytic markers in a large angiosarcoma series			x
Prognostic impact of LAT1 and CD98 expression in cutaneous angiosarcoma					x
Primary Breast Angiosarcoma: A Retrospective Study of 36 Cases from a Single Chinese Medical Institute with Clinicopathologic and Radiologic Correlations			x		x
Cardiac angiosarcoma: histopathologic, immunohistochemical, and cytogenetic analysis of 10 cases			x		x
MYC immunohistochemistry in angiosarcoma and atypical vascular lesions: practical considerations based on a single institutional experience			x
Recurrent CIC Gene Abnormalities in Angiosarcomas: A Molecular Study of 120 Cases With Concurrent Investigation of PLCG1, KDR, MYC, and FLT4 Gene Alterations		x
Epithelioid angiosarcoma: a clinicopathological study of 16 Chinese cases			x		x
Epithelioid Angiosarcoma of the Bladder: A Series of 9 Cases			x		x
The utility of MYC and FLT4 in the diagnosis and treatment of postradiation atypical vascular lesion and angiosarcoma of the breast		x	x
The utility of ERG, CD31 and CD34 in the cytological diagnosis of angiosarcoma: an analysis of 25 cases		x			x
The spectrum of rare morphological variants of cutaneous epithelioid angiosarcoma			x		x
Transcription factor ERG is a specific and sensitive diagnostic marker for hepatic angiosarcoma			x
CD8⁺ tumor-infiltrating lymphocytes at primary sites as a possible prognostic factor of cutaneous angiosarcoma						Study immune cell
Association of D2-40 and MMP-1 expression with cyst formation in lung metastatic lesions of cutaneous angiosarcoma on the scalp: immunohistochemical analysis of 23 autopsy cases			x		x
MYC amplification and overexpression in primary cutaneous angiosarcoma: a fluorescence in-situ hybridization and immunohistochemical study		x	x
Pathogenesis of human hemangiosarcomas and hemangiomas			x	x	x
Comparison of immunosuppressive and cytotoxic cells in angiosarcoma: development of a possible supportive therapy for angiosarcoma						Study immune cell
Angiosarcoma: a tissue microarray study with diagnostic implications			x		x
Active TGF-β signaling and decreased expression of PTEN separates angiosarcoma of bone from its soft tissue counterpart
Expression of angiopoietin-TIE system components in angiosarcoma			x
Endoglin (CD105) and claudin-5 expression in cutaneous angiosarcoma					x
Expression of ERG, an Ets family transcription factor, distinguishes cutaneous angiosarcoma from histological mimics			x
A transcriptome signature of endothelial lymphatic cells coexists with the chronic oxidative stress signature in radiation-induced post-radiotherapy breast angiosarcomas		x
Epithelioid angiosarcoma of bone and soft tissue: a report of seven cases with emphasis on morphologic diversity, immunohistochemical features and clinical outcome			x		x
Claudin-5 as an immunohistochemical marker for angiosarcoma and hemangioendotheliomas					x
Postradiation cutaneous angiosarcoma after treatment of breast carcinoma is characterized by MYC amplification in contrast to atypical vascular lesions after radiotherapy and control cases: clinicopathological, immunohistochemical and molecular analysis of 66 cases		x	x
Contrasting prognostic implications of platelet-derived growth factor receptor-β and vascular endothelial growth factor receptor-2 in patients with angiosarcoma				x	x
Primary cutaneous epithelioid angiosarcoma: a clinicopathologic study of 13 cases of a rare neoplasm occurring outside the setting of conventional angiosarcomas and with predilection for the limbs			x		x
Epithelioid angiosarcoma of the skin: a study of 18 cases with emphasis on its clinicopathologic spectrum and unusual morphologic features			x		x
Angiosarcoma: clinical and molecular insights			x	x
Sporadic cutaneous angiosarcomas generally lack hypoxia-inducible factor 1alpha: a histologic and immunohistochemical study of 45 cases			x		x
Angiosarcoma in FNA smears: diagnostic accuracy, morphology, immunocytochemistry and differential diagnoses	4				x
Autocrine and paracrine roles of VEGF/VEGFR-2 and VEGF-C/VEGFR-3 signaling in angiosarcomas of the scalp and face			x	x	x
Hemangiomas and angiosarcomas of the breast: diagnostic utility of cell cycle markers with emphasis on Ki-67			x
Observations on angiopoietin 2 in patients with angiosarcoma			x
Serum concentrations of vascular endothelial growth factor-D in angiosarcoma patients			x
Epithelioid angiosarcoma of the bone: a series of 10 cases			x		x
Extracutaneous angiosarcomas metastatic to the lungs: clinical and pathologic features of twenty-one cases			x		x
Metastatic angiosarcoma masquerading as diffuse pulmonary hemorrhage: clinicopathologic analysis of 7 new patients					x
Immunohistological distribution of stem cell factor and kit receptor in angiosarcoma					x
Splenic angiosarcoma: a clinicopathologic and immunophenotypic study of 28 cases			x		x
Angiosarcomas express mixed endothelial phenotypes of blood and lymphatic capillaries: podoplanin as a specific marker for lymphatic endothelium					x
MDM-2 oncoprotein overexpression, p53 gene mutation, and VEGF up-regulation in angiosarcomas		x	x	x
Angiosarcoma of soft tissue: a study of 80 cases			x		x
An immunocytochemical assessment of 19 cases of cutaneous angiosarcoma			x		x
Genomic landscape of angiosarcoma: A targeted and immunotherapy biomarker analysis	6	x
Prognostic implications of PD-L1 expression in patients with angiosarcoma					x
Positive PD-L1 expression predicts worse outcome in cutaneous angiosarcoma					x
Programmed Death Ligand 1 (PD-L1) expression in primary Angiosarcoma					x
Differences in potential key genes and pathways between primary and radiation-associated angiosarcoma of the breast		x
Tumor immune microenvironment of cutaneous angiosarcoma with cancer testis antigens and the formation of tertiary lymphoid structures						Study immune cell
Detection and characterization of vascular endothelial growth factors and their receptors in a series of angiosarcomas.			x	x	x
The Angiosarcoma Project: enabling genomic and clinical discoveries in a rare cancer through patient-partnered research.		x
Alterations of the p53 and PIK3CA/AKT/mTOR pathways in angiosarcomas				x
Angiosarcomas of the head and neck: a clinico-immunohistochemical study of 8 consecutive patients.			x		x
Clinicopathologic and immunohistochemical characteristics of adult primary cardiac angiosarcomas: analysis of 10 cases.			x		x
Cytokeratin and epithelial membrane antigen expression in angiosarcomas: an immunohistochemical study of 33 cases.			x		x
Primary angiosarcomas of the anterior mediastinum: a clinicopathologic and immunohistochemical study of 9 cases.			x		x
Epithelioid haemangiosarcoma of the thyroid gland. Report of six cases from a non-Alpine region.			x		x
KDR activating mutations in human angiosarcomas are sensitive to specific kinase inhibitors.		x
Association Between Programmed Death-Ligand 1 Expression and the Vascular Endothelial Growth Factor Pathway in Angiosarcoma.					x
Infiltration of PD-1-positive cells in combination with tumor site PD-L1 expression is a positive prognostic factor in cutaneous angiosarcoma.					x
Aberrant PTEN, PIK3CA, pMAPK, and TP53 expression in human scalp and face angiosarcoma		x		x
Targeted massively parallel sequencing of angiosarcomas reveals frequent activation of the mitogen activated protein kinase pathway		x		x
MYC high level gene amplification is a distinctive feature of angiosarcomas after irradiation or chronic lymphedema		x
Consistent MYC and FLT4 gene amplification in radiation-induced angiosarcoma but not in other radiation-associated atypical vascular lesions		x
Immunological and Genomic Analysis Reveals Clinically Relevant Distinctions between Angiosarcoma Subgroups		x			x
Clinicopathological features and prognostic factors in angiosarcoma: A retrospective analysis of 200 patients from a single Chinese medical institute					x
Multiomic analysis and immunoprofiling reveal distinct subtypes of human angiosarcoma.		x
Oral and salivary gland angiosarcoma: a clinicopathologic study of 29 cases.			x		x
KIT expression in angiosarcomas and fetal endothelial cells: lack of mutations of exon 11 and exon 17 of C-kit.					x
Angiosarcoma and atypical vascular lesions of the breast: diagnostic and prognostic role of MYC gene amplification and protein expression.		x	x
Diagnostic utility of MYC amplification and anti-MYC immunohistochemistry in atypical vascular lesions, primary or radiation-induced mammary angiosarcomas, and primary angiosarcomas of other sites.		x	x
Angiosarcoma of the breast and vascular endothelial growth factor receptor					x
A clinicopathologic and immunohistochemical study of primary and secondary breast angiosarcoma			x
Uterine angiosarcomas: a morphologic and immunohistochemical study of four cases					x
The prognostic value of pretreatment inflammatory biomarkers in primary angiosarcoma						Study immune cell
Clinical implications of systemic and local immune responses in human angiosarcoma						Study immune cell
Histopathologic Grading Is of Prognostic Significance in Primary Angiosarcoma of Breast: Proposal of a Simplified 2-tier Grading System.		x
Cytology of angiosarcoma. Findings in fourteen fine-needle aspiration biopsy specimens and one pleural fluid specimen			x		x

## Sheet: HSA Pubmed
Article	Authors	Year	HSA / HA / AS	Tissue	Number of samples	Methods	Markers targets	Type of marker		Expression	Conclusion	Person	Source
Immunohistochemical detection of a potential molecular therapeutic target for canine hemangiosarcoma	Mami ADACHI et al.	2015	HSA	Spleen	10 splenic HSA. 2 normal splenic	Immunohistochemistry	VEGFR-2	Cellular		All 10 of the HSA samples (100%) expressed VEGFR-2, and 90% of these samples showed strong expresson. VEGFR-2 expression was higher in HSAs than normal spleen.	Signaling of the Receptor Tyrosine Kinases (c-kit, VEGFR-2, PDGFR-2), the PI3K/Akt/m-TOR pathway, and MEK pathway is increased in canine splenic HSA compared to normal spleens. Theses findings could provide the basis for molecularly targeted therapy in canine HSA	Tran	Pubmed
							CD117 (c-kit)	Cellular		Only HSAs expressed c-kit (30%)
							PDGFR-2	Cellular		Only HSAs expressed PDGFR2 (40%)
							PI3K (oncogene product)	Metabolic		All of the HSAs expressed PI3K, with strong expression observed in 30% of these cases. In contrast, PI3K was not expressed in the normal spleens.
							p-m-TOR	Metabolic		A total of 70% of the HSAs were positive for p-m-TOR, while normal spleens were negative
							MEK2	Metabolic		All of the HSAs expressed MEK2. Strong expression was observed in 80% of the specimen, while normal spleens were negative for MEK2
							MEK1	Metabolic		A total of 70% of the HSAs expressed MEK1. In contrast, MEK1 were not expressed in normal spleens.
							p-ERK	Metabolic		A total of 20% expressed p-ERK. In contrast, p-ERK were not expressed in normal spleens
Canine malignant hemangiosarcoma as a model of primitive angiogenic endothelium	Susan P Fosmire et al.	2004	HSA	Spleen	10	Immunohistrochemistry	CD31	Cellular		CD31 expression was detectable in endothelial cells from each HSA sample and two of three benign hematomas Each of three cell lines DD-1, Dal4 and SB-HSA expressed CD31	HSA cell lines retain expression of endothelial-associated antigens including CD31, CD146, CD105, and CD51/CD61, and as such resemble HUVEC and bovine aortic endothelial cells (BAEC) that are commonly used for studies of angiogenesis. However, expression of these antigens was limited to subsets of cells within each HSA cell lines, and some of the lines did not express vWF	Tran	Pubmed
				Heart		Flow Cytometry	CD117 (c-kit)	Cellular		CD117 expression in endothelial cells was detectable exclusively in HSA samples and not in benigh hematomas. Expression of CD117 was also detectable in endothelial cells from 3 additional archival HSA samples that were not included in this study.
				Liver (metastatic)		Vascular Endothelial Growth Factor Expression	vWF	Protein		Expression of vWF was detectable in SB-HSA cells, at low levels in <10% of DD-1 cells and not in Dal-4 cells. vWF expression may occur in later stages of differentiation and may be restricted to specific subsets of endothelial cells.
				Mesentery (metastatic)			CD146, CD105, CD51/CD61	Cellular		Each derivative subline DD-1, DD-3, DD-4 showed consistent expression of at least two of these antigens.
An immunohistochemical analysis of canine haemangioma and haemangiosarcoma	S.Sabattini et al.	2008	HSA/HA	Visceral	29 HSA	Immunohistochemistry	Vimentin and actin	Protein		All HSA tumour cells exhibited strong and diffuse cytoplasmic expression of vimentin and actin	The present study has shown that the panel of markers employed here is able to distinguish be nign from malignant vascular tumours. This finding is consistent with the ontogenetic hypothesis that states that HSA originates from incompletely differentiated, bone marrow-derived stem cells that are near or at the stage of endothelial com mitment (haemangioblasts) (Schatteman and Awad, 2004). The sig…	Tran	Pubmed
							vWF	Protein		There was more variable expression of vWF, this ranging from weak and inconsistent (n=15, 60%) to strong (n=3, 12%)
					4HSA		CD117 (c-kit)	Cellular		CD117 expression was detected in the cytoplasm of 76,3% of HSAs, and the intensity of expression ranged from low (n=16, 42,1%), to moderate (n=9, 23,7%) to strong (n=4, 10.5%)
				Skin	11 HSA		VEGFC	Protein		Only 7 cases of HSA displayed cytoplasmic expression of VEGFc
							VEGFR-3	Cellular		36% (n=14) of samples shoed mild to intense cytoplasmic expression of VEGFR-3
					25 HA		CD44	Cellular		15 tumours had cytoplasmic expression of CD44 with moderate (34.6%) to strong (23.1%)
Molecular Profile of Canine Hemangiosarcoma and Potential Novel Therapeutic Targets	Pedro et al.	2023	HSA	Overview			PIK3CA	Metabolic		PI3K is an oncogene product. PIK3CA plays a fundamental role, acting in the AKT-mTOR pathway. The PI3K-AKT-mTOR is considered one of the most important pathways in many cancers including vascular tumors.		Tran	Pubmed
							VEGF	Protein		VEGF is a signal protein that induces the development of blood vessels, both in physiological and pathological conditions. Different types of VEGF play distinct functions in blood and lymphatic vasculature development, even in tumoral conditions, most notably VEGF-A and VEGF-D, usually overexpressed in breast cancer and angiosarcoma in humans.
Immunohistochemical evaluation of vascular endothelial growth factor in splenic hemangiomas and hemangiosarcomas in dogs	Andressa et al.	2012	HSA/HA	Spleen	23 HSA 7 HA	Immunohistochemistry	VEGF	Protein		Quantification of VEGF in hemangiosarcomas was statistically higher than in hemangiomas.	Angiogenesis is known to play a critical role in inflammation, organ repair and tumour growth. During angiogenesis, expression of the VEGF gene is induces in endothelial and inflammatory cells to stimulate VEGF secretion. Increased VEGF expression is one of the first signs of angiogenesis in tumours. Only a small fraction of splenic cells expressed VEGF under normal conditions.	Tran	Pubmed
Establishment of canine hemangiosarcoma xenograft models expressing endothelial growth factors, their receptors, and angiogenesis-associated homeobox genes	Kodama et al.	2009	HSA	primary dog xenografts	6	Immunohistochemistry	CD31, flk-1, FGFR-1, HoxA9, HoxB3, HoxB7, HoxD3, Pbx1, Meis1			biomarkers were tested by only one or both techniques	Angiogenesis plays a key role in HSA	Ario	Pubmed
							vWF	Protein
							VEGF (VEGF-a)	Protein
						RT-PCR	bFGF	Protein
							VEGFR-1 (FLT-1)	Molecular
Expression of Vascular Endothelial Growth Factor, Basic Fibroblast Growth Factor, and Their Receptors (Flt-1, Flk-1, and Flg-1) in Canine Vascular Tumors	Yonemaru et al.	2006	HSA		73	Immunohistochemistry	VEGFR-1 (FLT-1)	Molecular			Angiogenesis plays a key role in AS	Ario	Pubmed
						RT-PCR
						ISH	VEGFR-2 (FLK-1)	Molecular		Particularly overexpressed
Candidate Glycoprotein Biomarkers for Canine Visceral Hemangiosarcoma and Validation Using Semi-Quantitative Lectin: Immunohistochemical Assays	Patharee Oungsakul, Eunju Choi, et al	2021	HSA	Spleen	98 serum	LeMBA-MS/MS	Complement C7	Protein		Elevated in HSA cells, especially in venous endothelium	Complement C7 and DSA can improve HSA diagnosis, potentially revealing insights into HSA biology and supporting the role of inflammatory regulation by complement C7 in HSA.	Sofie	Pubmed
				Liver	58 tissue	lectin histochemistry	CD31	Cellular
				Heart		immunohistochemistry	vitronectin	Metabolic
New Molecular Targets in Canine Hemangiosarcoma—Comparative Review and Future of Precision Medicine	Karolina Małgorzata Kapturska, Aleksandra Pawlak	2023	HSA	Spleen	Not specified	Whole exome sequencing	TP53	Molecular		Commonly altered, involved in angiogenesis and cancer progression	Highlights potential of targeting PI3K/mTOR, TP53 mutations, and angiogenesis-related pathways; supports integrating targeted therapies and immunotherapy for future treatment strategies in canine HSA and AS.	Sofie	Pubmed
							PI3K pathway	Molecular
							VEGF (VEGF-a)	Protein
							PLCG1	Molecular
				Heart		Targeted therapy review	CD117 (c-kit)	Cellular
Big Endothelin-1 as a Tumour Marker for Canine Haemangiosarcoma	Shinya Fukumoto, Taku Miyasho, Kiwamu Hanazono, et al.	2015	HSA	Spleen	35	ELISA	Big endothelin-1	Metabolic		Elevated in HSA compared to controls	Elevated serum big endothelin-1 is a potential diagnostic marker for canine HSA, with high sensitivity and specificity	Sofie	Pubmed
							ETA	Metabolic
				Serum			VEGF (VEGF-a)	Protein
						RT-PCR	Hif1-α	Molecular
Histopathological Grading, Clinical Staging, and CD 31 Expression of Canine Splenic Hemangiosarcoma	Ka-To Chu, Omid Nekouei, Jeanine Rhoda Sandy	2023	HSA	Spleen	16	Histology	CD31	Cellular		Strong CD31 expression linked to shorter survival	Clinical stage, histological grading, and CD31 expression may have prognostic value;	Sofie	Pubmed
						Immunohistochemistry
Factor VIII-related Antigen in Canine Endothelial Neoplasms: An Immunohistochemical Study	B. R. von Beust, M. M. Suter, B. A. Summers	1988	HSA/HA	Spleen, Liver, Kidney Skin and Subcutis Heart	83 samples : hemangioma : 47 Spleen Liver, and Kidney: 10 hemangiosarcomas Skin and Subcutis: 8 hemangiosarcomas Heart: 2 hemangiosarcomas Unspecified Locations: 16 hemangiosarcomas	Immunohistochemistry (PAP technique)	Factor VIII	Protein		Positive in 100% HA and 89% HSA cases, equivocal in 8%	Factor VIII-related antigen is a reliable endothelial marker in canine hemangiomas and most hemangiosarcomas.	Sofie	Pubmed
Investigation of Prognostic Value of Claudin-5, PSMA, and Ki67 Expression in Canine Splenic Hemangiosarcoma	Juliana Moreira Rozolen, Tamires Goneli Wichert Teodoro, et al.	2021	HSA	Spleen	53	Immunohistochemistry	Claudin-5	Protein		Higher Claudin-5 advanced stages	Claudin-5, PSMA, and Ki67 can serve as potential prognostic markers in canine HSA, with implications for survival and metastasis prediction.	Sofie	Pubmed
						qPCR	PSMA	Cellular		Higher PSMA in advanced stages
							Ki67	Protein		low Ki67 linked to longer survival
Immunohistochemical Detection of Urokinase Plasminogen Activator and Urokinase Plasminogen Activator Receptor in Canine Vascular Endothelial Tumors	Sh. Anwar, T. Yanai, H. Sakai	2015	HSA/HA	Splenic and non-splenic tissues	57 HSA	Immunohistochemistry	uPA	Metabolic			uPA and uPAR are potential markers for malignancy in HSA and may contribute to angiogenesis and tumor proliferation	Sofie	Pubmed
					26 HA		uPAR	Metabolic
							Ki67	Protein		High in HSA (73.2% for uPA, 100% for uPAR), lower in HA
Pathobiology of Hemangiosarcoma in Dogs: Research Advances and Future Perspectives	Jong-Hyuk Kim, Ashley J. Graef, et al.	2015	HSA	Spleen	Not specified	Histopathology	VEGF (VEGF-a)	Protein		Expressed in HSA, associated with angiogenesis and inflammation	Identified inflammatory and angiogenic markers as drivers in HSA, suggesting the potential of targeting tumor microenvironment pathways for therapy	Sofie	Pubmed
							IL-8	Metabolic
							CXCR4	Cellular
				Heart		Molecular biology	S1P pathway	Metabolic
						Gene expression profiling	CD44	Cellular
Canine Vascular Neoplasia – Histologic Classification and Immunohistochemical Analysis of 221 Tumours and Tumour-like Lesions	Hans Gamlem, Knut Nordstoga	2008	HSA/HA/AS	Vascular tissue	221	Histology	vWF	Protein		present in most benign lesions	CD31 is the most reliable marker for endothelial origin, especially for poorly differentiated hemangiosarcomas; benign and malignant vascular tumors classified histologically.	Sofie	Pubmed
						Immunohistochemistry	CD31	Cellular		strong in endothelial cells, esp. poorly differentiated angiosarcomas
							Vimentin	Protein
Canine Cutaneous Haemangiosarcoma: Biomarkers and Survival	D. F. Nóbrega, V. F. Sehaber, R. Madureira, A. P. F. R. L. Bracarense	2019	HSA	Skin	60	Immunohistochemistry	Factor VIII	Protein		Positive in 80-100% with varying intensities	COX-2 and VEGF as potential therapeutic targets in canine cutaneous HSA. Expression not linked to survival outcomes​	Sofie	Pubmed
							COX-2	Molecular
							VEGF (VEGF-a)	Protein
							PCNA	Protein
							Casp-3	Protein
LINE-1 Methylation Status in Canine Splenic Hemangiosarcoma Tissue and Cell-Free DNA	Hiroki Sato, Ken-Ichi Watanabe, et al.	2023	HSA	Spleen	13	Methylation analysis	LINE-1	Molecular		Significant hypomethylation in HSA vs. benign and other malignancies	LINE-1 hypomethylation in HSA tissue and cfDNA as a potential diagnostic biomarker for splenic HSA​	Sofie	Pubmed
				Cell-free DNA	8
Canine Non-angiogenic, Non-myogenic Splenic Stromal Sarcoma: a Retrospective Clinicopathological Analysis and Investigation of Podoplanin as a Marker of Tumour Histogenesis	Wittenberns et al.	2021	HSA	Spleen	47	Histpathology	CD204	Protein			PDPN may indicate fibroblastic reticular or follicular dendritic cell origin; survival linked to mitotic count and sarcoma subtype (diagnostic/prognostic)	Sofie	Pubmed
						Immunohistochemistry	Desmin	Protein
						Western Blot	Factor VIII	Protein
							PDPN	Protein		Positive for PDPN in 28 of 42 tumors
							SMA	Protein
Cellular atypia is negatively correlated with immunohistochemical reactivity of CD31 and vWF expression levels in canine hemangiosarcoma	Maharani et al.	2018	HSA	Spleen	17 (21)	Histpathology	CD31	Cellular		decrease with increased atypia	Cellular atypia correlates with differentiation level; differentiation not linked to growth pattern in HSA tumors (diagnostic)	Sofie	Pubmed
				Liver
				Kidneys		Immunohistochemistry	vWF	Protein		decrease with increased atypia
				Thorax
Hemangiosarcoma cells induce M2 polarization and PD-L1 expression in macrophages	Gulay et al.	2022	HSA		28	Histopathology	CD204	Protein		in macrophages, tumor cells	ISOS-1 cells as a model for canine HSA; M2 macrophages with PD-L1 support immune evasion in HSA; potential for anti-PD-L1 therapy (therapeutic/diagnostic)	Sofie	Pubmed
						Immunohistochemistry	PD-L1			in macrophages, tumor cells
						Cell assays	KDM2B
						Western Blot
						Flow cytometry
Canine tumor mutational burden is correlated with TP53 mutation across tumor types and breeds	Alsaihati et al.	2021	HSA	Multiple	68	Whole Genome Sequencing	TP53	Genetic		TP53 mutation associated with higher TMB	HSA has high tumor mutational burden (TMB), and TP53 mutations are frequent, suggesting potential pathways for targeted therapy and diagnostic applications	Sofie	Pubmed
						Whole Exome Sequencing	PIK3CA	Genetic
Tumor Immune Microenvironment and Its Clinicopathological and Prognostic Associations in Canine Splenic Hemangiosarcoma	Brachelente et al.	2024	HSA	Spleen	56	Histopathology	CD3	Cellular	Diagnostic		Immune microenvironment affects prognosis; FoxP3+ Tregs and CD20+ B cells are associated with tumor-related death and metastasis	Sofie	Pubmed
							CD20	Cellular	Prognostic
							Iba-1		Diagnostic
						Immunohistochemistry	FoxP3		Prognostic	Higher FoxP3 associated with shorter survival and metastasis
							CTLA-4		Therapeutic
Tumour Endothelial Marker-1 is Expressed in Canine Haemangiopericytomas	Fujii et al.	2013	HSA	Skin	20	Immunohistochemistry	TEM-1		Diagnostic	Limited TEM-1 in HSA	TEM-1 expression is lower in HSA than in CHP, while vWF is strongly expressed in HSA, aiding differentiation.	Sofie	Pubmed
				Soft Tissue			NG-2		Diagnostic
				Spleen			vWF		Therapeutic	High
				Various organs
The immunohistochemical detection of peroxiredoxin 1 and 2 in canine spontaneous vascular endothelial tumors	Otsuka et al.	2022	HSA	Spleen	54	Immunohistochemistry	PRDX1		Diagnostic, Therapeutic	High expression of PRDX1 in HSA cells compared to HA	PRDX1 and PRDX2 are overexpressed in HSA, suggesting their role in tumor proliferation and potential as therapeutic targets	Sofie	Pubmed
				Skin		Western Blot	PRDX2		Diagnostic, Therapeutic	High expression of PRDX2 in HSA cells compared to HA
				Various			CD31	Cellular	Diagnostic
The use of novel lymphatic endothelial cell-specific immunohistochemical markers to differentiate cutaneous angiosarcomas in dogs	Halsey et al.	2014	HSA	Skin	10	Immunohistochemistry	LYVE-1		Diagnostic	Negative	Factor VIII-related antigen helps confirm HSA; LYVE-1 and PROX-1 are absent in HSA but present in lymphangiosarcoma, aiding differential diagnosis.	Sofie	Pubmed
				Subcutis			PROX-1		Diagnostic	Negative
							Factor VIII		Diagnostic	Positive
Elevated serum thymidine kinase activity in canine splenic hemangiosarcoma	Thamm et al.	2011	HSA	Spleen	31	ELISA	Thymidine kinase 1 (TK1)	Metabolic	Diagnostic, Prognostic	Elevated TK1 in HSA cases vs. benign and normal controls	Elevated TK1 may help differentiate HSA from benign splenic masses; potential as a diagnostic tool	Sofie	Pubmed
Immunohistochemical detection of p53 and pp53 Ser392 in canine hemangiomas and hemangiosarcomas located in the skin	García-Iglesias et al.	2020	HSA	Skin	27	Immunohistochemistry	p53			Increased compared to HA	p53 plays a role in malignant phenotypes in canine cutaneous tumors. Ki-67 can distinguish well-differentiated HSA from HA	Sofie	Pubmed
							pp53
							ser392
							Ki-67
Immunohistochemical detection of a potential molecular therapeutic target for canine hemangiosarcoma	Mami ADACHI et al.	2015	HSA	Spleen	10 splenic HSA. 2 normal splenic	Immunohistochemistry	VEGFR-2	Cellular		All 10 of the HSA samples (100%) expressed VEGFR-2, and 90% of these samples showed strong expresson. VEGFR-2 expression was higher in HSAs than normal spleen.	Signaling of the Receptor Tyrosine Kinases (c-kit, VEGFR-2, PDGFR-2), the PI3K/Akt/m-TOR pathway, and MEK pathway is increased in canine splenic HSA compared to normal spleens. Theses findings could provide the basis for molecularly targeted therapy in canine HSA	Tran	Embase
							CD117 (c-kit)	Cellular		Only HSAs expressed c-kit (30%)
							PDGFR-2	Cellular		Only HSAs expressed PDGFR2 (40%)
							PI3K (oncogene product)	Metabolic		All of the HSAs expressed PI3K, with strong expression observed in 30% of these cases. In contrast, PI3K was not expressed in the normal spleens.
							p-m-TOR	Metabolic		A total of 70% of the HSAs were positive for p-m-TOR, while normal spleens were negative
							MEK2	Metabolic		All of the HSAs expressed MEK2. Strong expression was observed in 80% of the specimen, while normal spleens were negative for MEK2
							MEK1	Metabolic		A total of 70% of the HSAs expressed MEK1. In contrast, MEK1 were not expressed in normal spleens.
							p-ERK	Metabolic		A total of 20% expressed p-ERK. In contrast, p-ERK were not expressed in normal spleens
Canine malignant hemangiosarcoma as a model of primitive angiogenic endothelium	Susan P Fosmire et al.	2004	HSA	Spleen	10	Immunohistrochemistry	CD31	Cellular		CD31 expression was detectable in endothelial cells from each HSA sample and two of three benign hematomas Each of three cell lines DD-1, Dal4 and SB-HSA expressed CD31	HSA cell lines retain expression of endothelial-associated antigens including CD31, CD146, CD105, and CD51/CD61, and as such resemble HUVEC and bovine aortic endothelial cells (BAEC) that are commonly used for studies of angiogenesis. However, expression of these antigens was limited to subsets of cells within each HSA cell lines, and some of the lines did not express vWF	Tran	Embase
				Heart		Flow Cytometry	CD117 (c-kit)	Cellular		CD117 expression in endothelial cells was detectable exclusively in HSA samples and not in benigh hematomas. Expression of CD117 was also detectable in endothelial cells from 3 additional archival HSA samples that were not included in this study.
				Liver (metastatic)		Vascular Endothelial Growth Factor Expression	vWF	Protein		Expression of vWF was detectable in SB-HSA cells, at low levels in <10% of DD-1 cells and not in Dal-4 cells. vWF expression may occur in later stages of differentiation and may be restricted to specific subsets of endothelial cells.
				Mesentery (metastatic)			CD146, CD105, CD51/CD61	Cellular		Each derivative subline DD-1, DD-3, DD-4 showed consistent expression of at least two of these antigens.
An immunohistochemical analysis of canine haemangioma and haemangiosarcoma	S.Sabattini et al.	2008	HSA/HA	Visceral	29 HSA	Immunohistochemistry	Vimentin and actin	Protein		All HSA tumour cells exhibited strong and diffuse cytoplasmic expression of vimentin and actin	The present study has shown that the panel of markers employed here is able to distinguish be nign from malignant vascular tumours. This finding is consistent with the ontogenetic hypothesis that states that HSA originates from incompletely differentiated, bone marrow-derived stem cells that are near or at the stage of endothelial com mitment (haemangioblasts) (Schatteman and Awad, 2004). The sig…	Tran	Embase
							vWF	Protein		There was more variable expression of vWF, this ranging from weak and inconsistent (n=15, 60%) to strong (n=3, 12%)
					4HSA		CD117 (c-kit)	Cellular		CD117 expression was detected in the cytoplasm of 76,3% of HSAs, and the intensity of expression ranged from low (n=16, 42,1%), to moderate (n=9, 23,7%) to strong (n=4, 10.5%)
				Skin	11 HSA		VEGFC	Protein		Only 7 cases of HSA displayed cytoplasmic expression of VEGFc
							VEGFR-3	Cellular		36% (n=14) of samples shoed mild to intense cytoplasmic expression of VEGFR-3
					25 HA		CD44	Cellular		15 tumours had cytoplasmic expression of CD44 with moderate (34.6%) to strong (23.1%)
Molecular Profile of Canine Hemangiosarcoma and Potential Novel Therapeutic Targets	Pedro et al.	2023	HSA	Overview			PIK3CA	Metabolic		PI3K is an oncogene product. PIK3CA plays a fundamental role, acting in the AKT-mTOR pathway. The PI3K-AKT-mTOR is considered one of the most important pathways in many cancers including vascular tumors.		Tran	Embase
							VEGF	Protein		VEGF is a signal protein that induces the development of blood vessels, both in physiological and pathological conditions. Different types of VEGF play distinct functions in blood and lymphatic vasculature development, even in tumoral conditions, most notably VEGF-A and VEGF-D, usually overexpressed in breast cancer and angiosarcoma in humans.
Immunohistochemical evaluation of vascular endothelial growth factor in splenic hemangiomas and hemangiosarcomas in dogs	Andressa et al.	2012	HSA/HA	Spleen	23 HSA 7 HA	Immunohistochemistry	VEGF	Protein		Quantification of VEGF in hemangiosarcomas was statistically higher than in hemangiomas.	Angiogenesis is known to play a critical role in inflammation, organ repair and tumour growth. During angiogenesis, expression of the VEGF gene is induces in endothelial and inflammatory cells to stimulate VEGF secretion. Increased VEGF expression is one of the first signs of angiogenesis in tumours. Only a small fraction of splenic cells expressed VEGF under normal conditions.	Tran	Embase
Establishment of canine hemangiosarcoma xenograft models expressing endothelial growth factors, their receptors, and angiogenesis-associated homeobox genes	Kodama et al.	2009	HSA	primary dog xenografts	6	Immunohistochemistry	CD31, flk-1, FGFR-1, HoxA9, HoxB3, HoxB7, HoxD3, Pbx1, Meis1			biomarkers were tested by only one or both techniques	Angiogenesis plays a key role in HSA	Ario	Embase
							vWF	Protein
							VEGF (VEGF-a)	Protein
						RT-PCR	bFGF	Protein
							VEGFR-1 (FLT-1)	Molecular
Expression of Vascular Endothelial Growth Factor, Basic Fibroblast Growth Factor, and Their Receptors (Flt-1, Flk-1, and Flg-1) in Canine Vascular Tumors	Yonemaru et al.	2006	HSA		73	Immunohistochemistry	VEGFR-1 (FLT-1)	Molecular			Angiogenesis plays a key role in AS	Ario	Embase
						RT-PCR
						ISH	VEGFR-2 (FLK-1)	Molecular		Particularly overexpressed
Candidate Glycoprotein Biomarkers for Canine Visceral Hemangiosarcoma and Validation Using Semi-Quantitative Lectin: Immunohistochemical Assays	Patharee Oungsakul, Eunju Choi, et al	2021	HSA	Spleen	98 serum	LeMBA-MS/MS	Complement C7	Protein		Elevated in HSA cells, especially in venous endothelium	Complement C7 and DSA can improve HSA diagnosis, potentially revealing insights into HSA biology and supporting the role of inflammatory regulation by complement C7 in HSA.	Sofie	Embase
				Liver	58 tissue	lectin histochemistry	CD31	Cellular
				Heart		immunohistochemistry	vitronectin	Metabolic
New Molecular Targets in Canine Hemangiosarcoma—Comparative Review and Future of Precision Medicine	Karolina Małgorzata Kapturska, Aleksandra Pawlak	2023	HSA	Spleen	Not specified	Whole exome sequencing	TP53	Molecular		Commonly altered, involved in angiogenesis and cancer progression	Highlights potential of targeting PI3K/mTOR, TP53 mutations, and angiogenesis-related pathways; supports integrating targeted therapies and immunotherapy for future treatment strategies in canine HSA and AS.	Sofie	Embase
							PI3K pathway	Molecular
							VEGF (VEGF-a)	Protein
							PLCG1	Molecular
				Heart		Targeted therapy review	CD117 (c-kit)	Cellular
Big Endothelin-1 as a Tumour Marker for Canine Haemangiosarcoma	Shinya Fukumoto, Taku Miyasho, Kiwamu Hanazono, et al.	2015	HSA	Spleen	35	ELISA	Big endothelin-1	Metabolic		Elevated in HSA compared to controls	Elevated serum big endothelin-1 is a potential diagnostic marker for canine HSA, with high sensitivity and specificity	Sofie	Embase
							ETA	Metabolic
				Serum			VEGF (VEGF-a)	Protein
						RT-PCR	Hif1-α	Molecular
Histopathological Grading, Clinical Staging, and CD 31 Expression of Canine Splenic Hemangiosarcoma	Ka-To Chu, Omid Nekouei, Jeanine Rhoda Sandy	2023	HSA	Spleen	16	Histology	CD31	Cellular		Strong CD31 expression linked to shorter survival	Clinical stage, histological grading, and CD31 expression may have prognostic value;	Sofie	Embase
						Immunohistochemistry
Factor VIII-related Antigen in Canine Endothelial Neoplasms: An Immunohistochemical Study	B. R. von Beust, M. M. Suter, B. A. Summers	1988	HSA/HA	Spleen, Liver, Kidney Skin and Subcutis Heart	83 samples : hemangioma : 47 Spleen Liver, and Kidney: 10 hemangiosarcomas Skin and Subcutis: 8 hemangiosarcomas Heart: 2 hemangiosarcomas Unspecified Locations: 16 hemangiosarcomas	Immunohistochemistry (PAP technique)	Factor VIII	Protein		Positive in 100% HA and 89% HSA cases, equivocal in 8%	Factor VIII-related antigen is a reliable endothelial marker in canine hemangiomas and most hemangiosarcomas.	Sofie	Embase
Investigation of Prognostic Value of Claudin-5, PSMA, and Ki67 Expression in Canine Splenic Hemangiosarcoma	Juliana Moreira Rozolen, Tamires Goneli Wichert Teodoro, et al.	2021	HSA	Spleen	53	Immunohistochemistry	Claudin-5	Protein		Higher Claudin-5 advanced stages	Claudin-5, PSMA, and Ki67 can serve as potential prognostic markers in canine HSA, with implications for survival and metastasis prediction.	Sofie	Embase
						qPCR	PSMA	Cellular		Higher PSMA in advanced stages
							Ki67	Protein		low Ki67 linked to longer survival
Immunohistochemical Detection of Urokinase Plasminogen Activator and Urokinase Plasminogen Activator Receptor in Canine Vascular Endothelial Tumors	Sh. Anwar, T. Yanai, H. Sakai	2015	HSA/HA	Splenic and non-splenic tissues	57 HSA	Immunohistochemistry	uPA	Metabolic			uPA and uPAR are potential markers for malignancy in HSA and may contribute to angiogenesis and tumor proliferation	Sofie	Embase
					26 HA		uPAR	Metabolic
							Ki67	Protein		High in HSA (73.2% for uPA, 100% for uPAR), lower in HA
Pathobiology of Hemangiosarcoma in Dogs: Research Advances and Future Perspectives	Jong-Hyuk Kim, Ashley J. Graef, et al.	2015	HSA	Spleen	Not specified	Histopathology	VEGF (VEGF-a)	Protein		Expressed in HSA, associated with angiogenesis and inflammation	Identified inflammatory and angiogenic markers as drivers in HSA, suggesting the potential of targeting tumor microenvironment pathways for therapy	Sofie	Embase
							IL-8	Metabolic
							CXCR4	Cellular
				Heart		Molecular biology	S1P pathway	Metabolic
						Gene expression profiling	CD44	Cellular
Canine Vascular Neoplasia – Histologic Classification and Immunohistochemical Analysis of 221 Tumours and Tumour-like Lesions	Hans Gamlem, Knut Nordstoga	2008	HSA/HA/AS	Vascular tissue	221	Histology	vWF	Protein		present in most benign lesions	CD31 is the most reliable marker for endothelial origin, especially for poorly differentiated hemangiosarcomas; benign and malignant vascular tumors classified histologically.	Sofie	Embase
						Immunohistochemistry	CD31	Cellular		strong in endothelial cells, esp. poorly differentiated angiosarcomas
							Vimentin	Protein
Canine Cutaneous Haemangiosarcoma: Biomarkers and Survival	D. F. Nóbrega, V. F. Sehaber, R. Madureira, A. P. F. R. L. Bracarense	2019	HSA	Skin	60	Immunohistochemistry	Factor VIII	Protein		Positive in 80-100% with varying intensities	COX-2 and VEGF as potential therapeutic targets in canine cutaneous HSA. Expression not linked to survival outcomes​	Sofie	Embase
							COX-2	Molecular
							VEGF (VEGF-a)	Protein
							PCNA	Protein
							Casp-3	Protein
LINE-1 Methylation Status in Canine Splenic Hemangiosarcoma Tissue and Cell-Free DNA	Hiroki Sato, Ken-Ichi Watanabe, et al.	2023	HSA	Spleen	13	Methylation analysis	LINE-1	Molecular		Significant hypomethylation in HSA vs. benign and other malignancies	LINE-1 hypomethylation in HSA tissue and cfDNA as a potential diagnostic biomarker for splenic HSA​	Sofie	Embase
				Cell-free DNA	8
Canine Non-angiogenic, Non-myogenic Splenic Stromal Sarcoma: a Retrospective Clinicopathological Analysis and Investigation of Podoplanin as a Marker of Tumour Histogenesis	Wittenberns et al.	2021	HSA	Spleen	47	Histpathology	CD204	Protein			PDPN may indicate fibroblastic reticular or follicular dendritic cell origin; survival linked to mitotic count and sarcoma subtype (diagnostic/prognostic)	Sofie	Embase
						Immunohistochemistry	Desmin	Protein
						Western Blot	Factor VIII	Protein
							PDPN	Protein		Positive for PDPN in 28 of 42 tumors
							SMA	Protein
Cellular atypia is negatively correlated with immunohistochemical reactivity of CD31 and vWF expression levels in canine hemangiosarcoma	Maharani et al.	2018	HSA	Spleen	17 (21)	Histpathology	CD31	Cellular		decrease with increased atypia	Cellular atypia correlates with differentiation level; differentiation not linked to growth pattern in HSA tumors (diagnostic)	Sofie	Embase
				Liver
				Kidneys		Immunohistochemistry	vWF	Protein		decrease with increased atypia
				Thorax
Hemangiosarcoma cells induce M2 polarization and PD-L1 expression in macrophages	Gulay et al.	2022	HSA		28	Histopathology	CD204	Protein		in macrophages, tumor cells	ISOS-1 cells as a model for canine HSA; M2 macrophages with PD-L1 support immune evasion in HSA; potential for anti-PD-L1 therapy (therapeutic/diagnostic)	Sofie	Embase
						Immunohistochemistry	PD-L1			in macrophages, tumor cells
						Cell assays	KDM2B
						Western Blot
						Flow cytometry
Canine tumor mutational burden is correlated with TP53 mutation across tumor types and breeds	Alsaihati et al.	2021	HSA	Multiple	68	Whole Genome Sequencing	TP53	Genetic		TP53 mutation associated with higher TMB	HSA has high tumor mutational burden (TMB), and TP53 mutations are frequent, suggesting potential pathways for targeted therapy and diagnostic applications	Sofie	Embase
						Whole Exome Sequencing	PIK3CA	Genetic
Tumor Immune Microenvironment and Its Clinicopathological and Prognostic Associations in Canine Splenic Hemangiosarcoma	Brachelente et al.	2024	HSA	Spleen	56	Histopathology	CD3	Cellular	Diagnostic		Immune microenvironment affects prognosis; FoxP3+ Tregs and CD20+ B cells are associated with tumor-related death and metastasis	Sofie	Embase
							CD20	Cellular	Prognostic
							Iba-1		Diagnostic
						Immunohistochemistry	FoxP3		Prognostic	Higher FoxP3 associated with shorter survival and metastasis
							CTLA-4		Therapeutic
Tumour Endothelial Marker-1 is Expressed in Canine Haemangiopericytomas	Fujii et al.	2013	HSA	Skin	20	Immunohistochemistry	TEM-1		Diagnostic	Limited TEM-1 in HSA	TEM-1 expression is lower in HSA than in CHP, while vWF is strongly expressed in HSA, aiding differentiation.	Sofie	Embase
				Soft Tissue			NG-2		Diagnostic
				Spleen			vWF		Therapeutic	High
				Various organs
The immunohistochemical detection of peroxiredoxin 1 and 2 in canine spontaneous vascular endothelial tumors	Otsuka et al.	2022	HSA	Spleen	54	Immunohistochemistry	PRDX1		Diagnostic, Therapeutic	High expression of PRDX1 in HSA cells compared to HA	PRDX1 and PRDX2 are overexpressed in HSA, suggesting their role in tumor proliferation and potential as therapeutic targets	Sofie	Embase
				Skin		Western Blot	PRDX2		Diagnostic, Therapeutic	High expression of PRDX2 in HSA cells compared to HA
				Various			CD31	Cellular	Diagnostic
The use of novel lymphatic endothelial cell-specific immunohistochemical markers to differentiate cutaneous angiosarcomas in dogs	Halsey et al.	2014	HSA	Skin	10	Immunohistochemistry	LYVE-1		Diagnostic	Negative	Factor VIII-related antigen helps confirm HSA; LYVE-1 and PROX-1 are absent in HSA but present in lymphangiosarcoma, aiding differential diagnosis.	Sofie	Embase
				Subcutis			PROX-1		Diagnostic	Negative
							Factor VIII		Diagnostic	Positive
Elevated serum thymidine kinase activity in canine splenic hemangiosarcoma	Thamm et al.	2011	HSA	Spleen	31	ELISA	Thymidine kinase 1 (TK1)	Metabolic	Diagnostic, Prognostic	Elevated TK1 in HSA cases vs. benign and normal controls	Elevated TK1 may help differentiate HSA from benign splenic masses; potential as a diagnostic tool	Sofie	Embase
Immunohistochemical detection of p53 and pp53 Ser392 in canine hemangiomas and hemangiosarcomas located in the skin	García-Iglesias et al.	2020	HSA	Skin	27	Immunohistochemistry	p53			Increased compared to HA	p53 plays a role in malignant phenotypes in canine cutaneous tumors. Ki-67 can distinguish well-differentiated HSA from HA	Sofie	Embase
							pp53
							ser392
							Ki-67	Protein
Prognostic impact of Ki-67 in canine splenic hemangiosarcoma: A preliminary study	Brigandi et al.	2024	HSA	Spleen	31	Immunohistochemistry	Ki-67LI	Protein	Prognostic		Ki-67LI>56% linked to shorter survival time, MC>9 linked to shorter survival time, Ki-67C no relation with survival time?	Sofie	Pubmed
							Ki-67C	Protein	Prognostic

## Sheet: HSA
Article	Authors	Year	HSA / HA / AS	Tissue	Number of samples	Methods	Markers targets	Type of marker		Expression	Conclusion	Person
Immunohistochemical detection of a potential molecular therapeutic target for canine hemangiosarcoma	Mami ADACHI et al.	2015	HSA	Spleen	10 splenic HSA. 2 normal splenic	Immunohistochemistry	VEGFR-2	Cellular		All 10 of the HSA samples (100%) expressed VEGFR-2, and 90% of these samples showed strong expresson. VEGFR-2 expression was higher in HSAs than normal spleen.	Signaling of the Receptor Tyrosine Kinases (c-kit, VEGFR-2, PDGFR-2), the PI3K/Akt/m-TOR pathway, and MEK pathway is increased in canine splenic HSA compared to normal spleens. Theses findings could provide the basis for molecularly targeted therapy in canine HSA	Tran
							CD117 (c-kit)	Cellular		Only HSAs expressed c-kit (30%)
							PDGFR-2	Cellular		Only HSAs expressed PDGFR2 (40%)
							PI3K (oncogene product)	Metabolic		All of the HSAs expressed PI3K, with strong expression observed in 30% of these cases. In contrast, PI3K was not expressed in the normal spleens.
							p-m-TOR	Metabolic		A total of 70% of the HSAs were positive for p-m-TOR, while normal spleens were negative
							MEK2	Metabolic		All of the HSAs expressed MEK2. Strong expression was observed in 80% of the specimen, while normal spleens were negative for MEK2
							MEK1	Metabolic		A total of 70% of the HSAs expressed MEK1. In contrast, MEK1 were not expressed in normal spleens.
							p-ERK	Metabolic		A total of 20% expressed p-ERK. In contrast, p-ERK were not expressed in normal spleens
Canine malignant hemangiosarcoma as a model of primitive angiogenic endothelium	Susan P Fosmire et al.	2004	HSA	Spleen	10	Immunohistrochemistry	CD31	Cellular		CD31 expression was detectable in endothelial cells from each HSA sample and two of three benign hematomas Each of three cell lines DD-1, Dal4 and SB-HSA expressed CD31	HSA cell lines retain expression of endothelial-associated antigens including CD31, CD146, CD105, and CD51/CD61, and as such resemble HUVEC and bovine aortic endothelial cells (BAEC) that are commonly used for studies of angiogenesis. However, expression of these antigens was limited to subsets of cells within each HSA cell lines, and some of the lines did not express vWF	Tran
				Heart		Flow Cytometry	CD117 (c-kit)	Cellular		CD117 expression in endothelial cells was detectable exclusively in HSA samples and not in benigh hematomas. Expression of CD117 was also detectable in endothelial cells from 3 additional archival HSA samples that were not included in this study.
				Liver (metastatic)		Vascular Endothelial Growth Factor Expression	vWF	Protein		Expression of vWF was detectable in SB-HSA cells, at low levels in <10% of DD-1 cells and not in Dal-4 cells. vWF expression may occur in later stages of differentiation and may be restricted to specific subsets of endothelial cells.
				Mesentery (metastatic)			CD146, CD105, CD51/CD61	Cellular		Each derivative subline DD-1, DD-3, DD-4 showed consistent expression of at least two of these antigens.
An immunohistochemical analysis of canine haemangioma and haemangiosarcoma	S.Sabattini et al.	2008	HSA/HA	Visceral	29 HSA	Immunohistochemistry	Vimentin and actin	Protein		All HSA tumour cells exhibited strong and diffuse cytoplasmic expression of vimentin and actin	The present study has shown that the panel of markers employed here is able to distinguish be nign from malignant vascular tumours. This finding is consistent with the ontogenetic hypothesis that states that HSA originates from incompletely differentiated, bone marrow-derived stem cells that are near or at the stage of endothelial com mitment (haemangioblasts) (Schatteman and Awad, 2004). The sig…	Tran
							vWF	Protein		There was more variable expression of vWF, this ranging from weak and inconsistent (n=15, 60%) to strong (n=3, 12%)
					4HSA		CD117 (c-kit)	Cellular		CD117 expression was detected in the cytoplasm of 76,3% of HSAs, and the intensity of expression ranged from low (n=16, 42,1%), to moderate (n=9, 23,7%) to strong (n=4, 10.5%)
				Skin	11 HSA		VEGFC	Protein		Only 7 cases of HSA displayed cytoplasmic expression of VEGFc
							VEGFR-3	Cellular		36% (n=14) of samples shoed mild to intense cytoplasmic expression of VEGFR-3
					25 HA		CD44	Cellular		15 tumours had cytoplasmic expression of CD44 with moderate (34.6%) to strong (23.1%)
Molecular Profile of Canine Hemangiosarcoma and Potential Novel Therapeutic Targets	Pedro et al.	2023	HSA	Overview			PIK3CA	Metabolic		PI3K is an oncogene product. PIK3CA plays a fundamental role, acting in the AKT-mTOR pathway. The PI3K-AKT-mTOR is considered one of the most important pathways in many cancers including vascular tumors.		Tran
							VEGF	Protein		VEGF is a signal protein that induces the development of blood vessels, both in physiological and pathological conditions. Different types of VEGF play distinct functions in blood and lymphatic vasculature development, even in tumoral conditions, most notably VEGF-A and VEGF-D, usually overexpressed in breast cancer and angiosarcoma in humans.
Immunohistochemical evaluation of vascular endothelial growth factor in splenic hemangiomas and hemangiosarcomas in dogs	Andressa et al.	2012	HSA/HA	Spleen	23 HSA 7 HA	Immunohistochemistry	VEGF	Protein		Quantification of VEGF in hemangiosarcomas was statistically higher than in hemangiomas.	Angiogenesis is known to play a critical role in inflammation, organ repair and tumour growth. During angiogenesis, expression of the VEGF gene is induces in endothelial and inflammatory cells to stimulate VEGF secretion. Increased VEGF expression is one of the first signs of angiogenesis in tumours. Only a small fraction of splenic cells expressed VEGF under normal conditions.	Tran
Establishment of canine hemangiosarcoma xenograft models expressing endothelial growth factors, their receptors, and angiogenesis-associated homeobox genes	Kodama et al.	2009	HSA	primary dog xenografts	6	Immunohistochemistry	CD31, flk-1, FGFR-1, HoxA9, HoxB3, HoxB7, HoxD3, Pbx1, Meis1			biomarkers were tested by only one or both techniques	Angiogenesis plays a key role in HSA	Ario
							vWF	Protein
							VEGF (VEGF-a)	Protein
						RT-PCR	bFGF	Protein
							VEGFR-1 (FLT-1)	Molecular
Expression of Vascular Endothelial Growth Factor, Basic Fibroblast Growth Factor, and Their Receptors (Flt-1, Flk-1, and Flg-1) in Canine Vascular Tumors	Yonemaru et al.	2006	HSA		73	Immunohistochemistry	VEGFR-1 (FLT-1)	Molecular			Angiogenesis plays a key role in AS	Ario
						RT-PCR
						ISH	VEGFR-2 (FLK-1)	Molecular		Particularly overexpressed
Candidate Glycoprotein Biomarkers for Canine Visceral Hemangiosarcoma and Validation Using Semi-Quantitative Lectin: Immunohistochemical Assays	Patharee Oungsakul, Eunju Choi, et al	2021	HSA	Spleen	98 serum	LeMBA-MS/MS	Complement C7	Protein		Elevated in HSA cells, especially in venous endothelium	Complement C7 and DSA can improve HSA diagnosis, potentially revealing insights into HSA biology and supporting the role of inflammatory regulation by complement C7 in HSA.	Sofie
				Liver	58 tissue	lectin histochemistry	CD31	Cellular
				Heart		immunohistochemistry	vitronectin	Metabolic
New Molecular Targets in Canine Hemangiosarcoma—Comparative Review and Future of Precision Medicine	Karolina Małgorzata Kapturska, Aleksandra Pawlak	2023	HSA	Spleen	Not specified	Whole exome sequencing	TP53	Molecular		Commonly altered, involved in angiogenesis and cancer progression	Highlights potential of targeting PI3K/mTOR, TP53 mutations, and angiogenesis-related pathways; supports integrating targeted therapies and immunotherapy for future treatment strategies in canine HSA and AS.	Sofie
							PI3K pathway	Molecular
							VEGF (VEGF-a)	Protein
							PLCG1	Molecular
				Heart		Targeted therapy review	CD117 (c-kit)	Cellular
Big Endothelin-1 as a Tumour Marker for Canine Haemangiosarcoma	Shinya Fukumoto, Taku Miyasho, Kiwamu Hanazono, et al.	2015	HSA	Spleen	35	ELISA	Big endothelin-1	Metabolic		Elevated in HSA compared to controls	Elevated serum big endothelin-1 is a potential diagnostic marker for canine HSA, with high sensitivity and specificity	Sofie
							ETA	Metabolic
				Serum			VEGF (VEGF-a)	Protein
						RT-PCR	Hif1-α	Molecular
Histopathological Grading, Clinical Staging, and CD 31 Expression of Canine Splenic Hemangiosarcoma	Ka-To Chu, Omid Nekouei, Jeanine Rhoda Sandy	2023	HSA	Spleen	16	Histology	CD31	Cellular		Strong CD31 expression linked to shorter survival	Clinical stage, histological grading, and CD31 expression may have prognostic value;	Sofie
						Immunohistochemistry
Factor VIII-related Antigen in Canine Endothelial Neoplasms: An Immunohistochemical Study	B. R. von Beust, M. M. Suter, B. A. Summers	1988	HSA/HA	Spleen, Liver, Kidney Skin and Subcutis Heart	83 samples : hemangioma : 47 Spleen Liver, and Kidney: 10 hemangiosarcomas Skin and Subcutis: 8 hemangiosarcomas Heart: 2 hemangiosarcomas Unspecified Locations: 16 hemangiosarcomas	Immunohistochemistry (PAP technique)	Factor VIII	Protein		Positive in 100% HA and 89% HSA cases, equivocal in 8%	Factor VIII-related antigen is a reliable endothelial marker in canine hemangiomas and most hemangiosarcomas.	Sofie
Investigation of Prognostic Value of Claudin-5, PSMA, and Ki67 Expression in Canine Splenic Hemangiosarcoma	Juliana Moreira Rozolen, Tamires Goneli Wichert Teodoro, et al.	2021	HSA	Spleen	53	Immunohistochemistry	Claudin-5	Protein		Higher Claudin-5 advanced stages	Claudin-5, PSMA, and Ki67 can serve as potential prognostic markers in canine HSA, with implications for survival and metastasis prediction.	Sofie
						qPCR	PSMA	Cellular		Higher PSMA in advanced stages
							Ki67	Protein		low Ki67 linked to longer survival
Immunohistochemical Detection of Urokinase Plasminogen Activator and Urokinase Plasminogen Activator Receptor in Canine Vascular Endothelial Tumors	Sh. Anwar, T. Yanai, H. Sakai	2015	HSA/HA	Splenic and non-splenic tissues	57 HSA	Immunohistochemistry	uPA	Metabolic			uPA and uPAR are potential markers for malignancy in HSA and may contribute to angiogenesis and tumor proliferation	Sofie
					26 HA		uPAR	Metabolic
							Ki67	Protein		High in HSA (73.2% for uPA, 100% for uPAR), lower in HA
Pathobiology of Hemangiosarcoma in Dogs: Research Advances and Future Perspectives	Jong-Hyuk Kim, Ashley J. Graef, et al.	2015	HSA	Spleen	Not specified	Histopathology	VEGF (VEGF-a)	Protein		Expressed in HSA, associated with angiogenesis and inflammation	Identified inflammatory and angiogenic markers as drivers in HSA, suggesting the potential of targeting tumor microenvironment pathways for therapy	Sofie
							IL-8	Metabolic
							CXCR4	Cellular
				Heart		Molecular biology	S1P pathway	Metabolic
						Gene expression profiling	CD44	Cellular
Canine Vascular Neoplasia – Histologic Classification and Immunohistochemical Analysis of 221 Tumours and Tumour-like Lesions	Hans Gamlem, Knut Nordstoga	2008	HSA/HA/AS	Vascular tissue	221	Histology	vWF	Protein		present in most benign lesions	CD31 is the most reliable marker for endothelial origin, especially for poorly differentiated hemangiosarcomas; benign and malignant vascular tumors classified histologically.	Sofie
						Immunohistochemistry	CD31	Cellular		strong in endothelial cells, esp. poorly differentiated angiosarcomas
							Vimentin	Protein
Canine Cutaneous Haemangiosarcoma: Biomarkers and Survival	D. F. Nóbrega, V. F. Sehaber, R. Madureira, A. P. F. R. L. Bracarense	2019	HSA	Skin	60	Immunohistochemistry	Factor VIII	Protein		Positive in 80-100% with varying intensities	COX-2 and VEGF as potential therapeutic targets in canine cutaneous HSA. Expression not linked to survival outcomes​	Sofie
							COX-2	Molecular
							VEGF (VEGF-a)	Protein
							PCNA	Protein
							Casp-3	Protein
LINE-1 Methylation Status in Canine Splenic Hemangiosarcoma Tissue and Cell-Free DNA	Hiroki Sato, Ken-Ichi Watanabe, et al.	2023	HSA	Spleen	13	Methylation analysis	LINE-1	Molecular		Significant hypomethylation in HSA vs. benign and other malignancies	LINE-1 hypomethylation in HSA tissue and cfDNA as a potential diagnostic biomarker for splenic HSA​	Sofie
				Cell-free DNA	8
Canine Non-angiogenic, Non-myogenic Splenic Stromal Sarcoma: a Retrospective Clinicopathological Analysis and Investigation of Podoplanin as a Marker of Tumour Histogenesis	Wittenberns et al.	2021	HSA	Spleen	47	Histpathology	CD204	Protein			PDPN may indicate fibroblastic reticular or follicular dendritic cell origin; survival linked to mitotic count and sarcoma subtype (diagnostic/prognostic)	Sofie
						Immunohistochemistry	Desmin	Protein
						Western Blot	Factor VIII	Protein
							PDPN	Protein		Positive for PDPN in 28 of 42 tumors
							SMA	Protein
Cellular atypia is negatively correlated with immunohistochemical reactivity of CD31 and vWF expression levels in canine hemangiosarcoma	Maharani et al.	2018	HSA	Spleen	17 (21)	Histpathology	CD31	Cellular		decrease with increased atypia	Cellular atypia correlates with differentiation level; differentiation not linked to growth pattern in HSA tumors (diagnostic)	Sofie
				Liver
				Kidneys		Immunohistochemistry	vWF	Protein		decrease with increased atypia
				Thorax
Hemangiosarcoma cells induce M2 polarization and PD-L1 expression in macrophages	Gulay et al.	2022	HSA		28	Histopathology	CD204	Protein		in macrophages, tumor cells	ISOS-1 cells as a model for canine HSA; M2 macrophages with PD-L1 support immune evasion in HSA; potential for anti-PD-L1 therapy (therapeutic/diagnostic)	Sofie
						Immunohistochemistry	PD-L1			in macrophages, tumor cells
						Cell assays	KDM2B
						Western Blot
						Flow cytometry
Canine tumor mutational burden is correlated with TP53 mutation across tumor types and breeds	Alsaihati et al.	2021	HSA	Multiple	68	Whole Genome Sequencing	TP53	Genetic		TP53 mutation associated with higher TMB	HSA has high tumor mutational burden (TMB), and TP53 mutations are frequent, suggesting potential pathways for targeted therapy and diagnostic applications	Sofie
						Whole Exome Sequencing	PIK3CA	Genetic
Tumor Immune Microenvironment and Its Clinicopathological and Prognostic Associations in Canine Splenic Hemangiosarcoma	Brachelente et al.	2024	HSA	Spleen	56	Histopathology	CD3	Cellular	Diagnostic		Immune microenvironment affects prognosis; FoxP3+ Tregs and CD20+ B cells are associated with tumor-related death and metastasis	Sofie
							CD20	Cellular	Prognostic
							Iba-1		Diagnostic
						Immunohistochemistry	FoxP3		Prognostic	Higher FoxP3 associated with shorter survival and metastasis
							CTLA-4		Therapeutic
Tumour Endothelial Marker-1 is Expressed in Canine Haemangiopericytomas	Fujii et al.	2013	HSA	Skin	20	Immunohistochemistry	TEM-1		Diagnostic	Limited TEM-1 in HSA	TEM-1 expression is lower in HSA than in CHP, while vWF is strongly expressed in HSA, aiding differentiation.	Sofie
				Soft Tissue			NG-2		Diagnostic
				Spleen			vWF		Therapeutic	High
				Various organs
The immunohistochemical detection of peroxiredoxin 1 and 2 in canine spontaneous vascular endothelial tumors	Otsuka et al.	2022	HSA	Spleen	54	Immunohistochemistry	PRDX1		Diagnostic, Therapeutic	High expression of PRDX1 in HSA cells compared to HA	PRDX1 and PRDX2 are overexpressed in HSA, suggesting their role in tumor proliferation and potential as therapeutic targets	Sofie
				Skin		Western Blot	PRDX2		Diagnostic, Therapeutic	High expression of PRDX2 in HSA cells compared to HA
				Various			CD31	Cellular	Diagnostic
The use of novel lymphatic endothelial cell-specific immunohistochemical markers to differentiate cutaneous angiosarcomas in dogs	Halsey et al.	2014	HSA	Skin	10	Immunohistochemistry	LYVE-1		Diagnostic	Negative	Factor VIII-related antigen helps confirm HSA; LYVE-1 and PROX-1 are absent in HSA but present in lymphangiosarcoma, aiding differential diagnosis.	Sofie
				Subcutis			PROX-1		Diagnostic	Negative
							Factor VIII		Diagnostic	Positive
Elevated serum thymidine kinase activity in canine splenic hemangiosarcoma	Thamm et al.	2011	HSA	Spleen	31	ELISA	Thymidine kinase 1 (TK1)	Metabolic	Diagnostic, Prognostic	Elevated TK1 in HSA cases vs. benign and normal controls	Elevated TK1 may help differentiate HSA from benign splenic masses; potential as a diagnostic tool	Sofie
Immunohistochemical detection of p53 and pp53 Ser392 in canine hemangiomas and hemangiosarcomas located in the skin	García-Iglesias et al.	2020	HSA	Skin	27	Immunohistochemistry	p53			Increased compared to HA	p53 plays a role in malignant phenotypes in canine cutaneous tumors. Ki-67 can distinguish well-differentiated HSA from HA	Sofie
							pp53
							ser392
							Ki-67

## Sheet: Markers
Marker	Full Name	Synonyms	Function	Category
CD117	c-Kit	KIT, c-Kit	Stem cell factor receptor in cell survival/proliferation	Cellular
vWF	von Willebrand Factor	von Willebrand Antigen, FVIIIRA (Factor VIII-related antigen)	Blood coagulation and platelet adhesion. vWF stabilizes FVIII and protects it from degradation	Protein
VEGF	Vascular Endothelial Growth Factor	VEGF-A	Angiogenesis, cell proliferation	Protein
VEGFR-1	Vascular Endothelial Growth Factor Receptor 1	FLT-1, FMS-like Tyrosine Kinase Receptor 1	VEGF receptor involved in angiogenesis	Molecular, Cellular
VEGFR-2	Vascular Endothelial Growth Factor Receptor 2	FLK-1, KDR	Major receptor for VEGF signaling, angiogenesis	Molecular, Cellular
VEGFR-3	Vascular Endothelial Growth Factor Receptor 3	FLT-4	VEGFR-3 is a membrane-anchored tyrosine kinase and the receptor for VEGF-C and VEGF-D	Molecular, Cellular
CD31	Platelet Endothelial Cell Adhesion Molecule-1	PECAM-1	Cell adhesion and transmigration of leukocytes	Cellular
PD-L1	Programmed death-ligand 1	CD274, B7-H1	Suppressing the adaptive arm of immune systems	Cellular
p-m-TOR	Phospho-mammalian target of rapamycin	mTOR	Part of PI3K/Akt/mTOR pathway. Cell growth and survival signaling	Molecular, Metabolic
PI3K	Phosphoinositide 3-Kinase	PI3K pathway, PIK3CA	Part of PI3K/Akt/mTOR pathway. Cell growth, proliferation, survival signaling	Protein, Metabolic
PIK3CA	Phosphatidylinositol-4,5-bisphosphate 3-kinase	p110α protein (The human p110α protein is encoded by the PIK3CA gene) is a class I PI3K catalytic subunit	PIK3CA participates in a complex interaction within the tumor microenvironment. Part ot PI3K/Akt/mTOR pathway	Molecular, Protein, Metabolic
Factor VIII	Coagulation Factor VIII	FVIII	Blood coagulation. FVIII circulates in the bloodstream in an inactive form, bound to vWF (FVIII-RA)	Protein
Ki67	Antigen Ki-67	MKI67	Proliferation nuclear marker	Protein
Hif1-α	Hypoxia-inducible Factor 1-alpha	Hypoxia Factor	Transcription factor in response to low oxygen	Molecular
Raf	Rapidly Accelerated Fibrosarcoma	MAP3K or MAPKKK	Part of the MAPK pathway	Metabolic
MEK1/2	-	MAP2K or MAPKK	Part of the MAPK pathway	Metabolic
ERK1/2	Extracellular signal-regulated kinases	MAPK	Part of the MAPK pathway	Metabolic
MAPK pathway	Mitogen-activated protein kinases	MAPK/ERK pathway, Ras-Raf-MEK-ERK pathway	cell cycle progression	Metabolic
PDGFR-2	Platelet-Derived Growth Factor Receptor Beta	PDGFRB	Receptor for cell growth, survival, and angiogenesis	Molecular, Cellular
bFGF	Basic Fibroblast Growth Factor	FGF-2	Cell growth and tissue repair	Protein
TP53	Tumor Protein P53	p53	Tumor suppressor protein regulating cell cycle	Molecular, Protein
MYC	v-myc myelocytomatosis viral oncogene homolog (avian)			Molecular, Protein
uPA	Urokinase-type Plasminogen Activator	Plasminogen Activator	Degradation of extracellular matrix	Metabolic
uPAR	Urokinase Plasminogen Activator Receptor	uPA receptor	Mediates uPA functions in matrix degradation	Metabolic
CXCR4	C-X-C Chemokine Receptor Type 4	CXC Chemokine Receptor 4	Chemokine receptor involved in cell migration	Cellular
PLCG1	Phospholipase C Gamma 1	-	Signal transduction in growth factor pathways	Molecular
Big endothelin-1	Precursor to Endothelin-1	ET-1	Vasoconstriction and blood pressure regulation	Metabolic
ETA	Endothelin Receptor Type A	Endothelin Receptor A	Binds endothelin-1 in vasoconstriction	Metabolic
PCNA	Proliferating Cell Nuclear Antigen	-	Marker for cell proliferation	Protein
Casp-3	Caspase-3	-	Apoptosis mediator	Protein
LINE-1	Long Interspersed Nuclear Element-1	L1	Genetic element associated with instability	Molecular
S1P pathway	Sphingosine-1-Phosphate Pathway	S1P	Cell signaling in inflammation and cancer	Metabolic
FLT-1	FMS-like Tyrosine Kinase Receptor 1	VEGFR-1	VEGF receptor involved in vascular development	Molecular
FLT-3	FMS-like Tyrosine Kinase 3	FLT3	Involved in hematopoiesis and cancer progression	Molecular
Vimentin	Vimentin	-	Cytoskeletal protein in cell structure	Protein
Actin	Actin	-	Cytoskeletal protein in cell motility and structure	Protein
ERG	Erythroblast transformation specific related gene		Transcriptional regulator ERG is a nuclear protein that binds purine-rich sequences of DNA	Protein
D2-40		Podoplanin	Monoclonal antibody targets podoplanin	Cellular
AE1/3		-	Antibodies detect cytokeratine	Protein
UEA1	Ulex europaeus agglutinin I	-	Lectins binds to fucosylated oligosaccharides present on the surface of cells.	Protein
