# Supplementary material for: Angiosarcoma: a systematic review of biomarkers in diagnosis, prognosis, and therapeutic strategies
Source: Front Oncol. 2025 Jul 1;15:1623327. doi: 10.3389/fonc.2025.1623327 (PMC12259444; doi:10.3389/fonc.2025.1623327)
Supplement: Supplementary file 2 [file Table2.xlsx]

## Sheet: Genetic alterations
Gene	Authors	Title	Mutation type	Anatomic location	Number of primary/secondary AS samples		Number of mutated samples		Alteration frequency (%)	Method	Classification (Diagnostic, Prognostic, Potential therapeutic)
					pAS	sAS	pAS	sAS
TP53	Espejo-Freire et al.	Genomic Landscape of Angiosarcoma: A Targeted and Immunotherapy Biomarker Analysis	Missense mutation	Head/neck, breast, visceral, extremity, skin	137		40		0.291971	Next Generation Sequencing(NGS) Whole-transciptome Sequencing (WTS)
	Zietz et al.	MDM-2 Oncoprotein Overexpression, p53 Gene Mutation, and VEGF Up-Regulation in Angiosarcomas	Missense mutation	Breast, soft tissue, head/neck, trunk, thyroid, lung, heart, sternum	15	4	2	-	0.105263	PCR-based DNA sequencing
	Painter et al.	The Angiosarcoma Project: enabling genomic and clinical discoveries in a rare cancer through patient-partnered research	Missense mutation	Lung, bone/limb, head/neck, liver, breast, scalp, abdominal, heart	36	11	12	2	0.297872	Whole-exome sequencing (WES)
	Murali et al.	Targeted massively parallel sequencing of angiosarcomas reveals frequent activation of the mitogen activated protein kinase pathway	Deletion Nonsense mutation Frameshift insertion/deletion Missense mutation Inframe insertion/deletion	Skin, liver, spleen, kidney, adrenal, thyroid, nasal cavity, lymph node, mediastinum, unknown	18	16	12		0.352941	Next generation sequencing (NGS)
	Chan et al.	Multiomic analysis and immunoprofilling reveal distinct subtypes of human angiosarcoma	Missense mutation Frameshift deletion	Head and neck, liver, breast, abdominal wall, thigh	12	6	1	3	0.222222	Whole-genome sequencing (WGS)
	Ravensteijn et al.	Immunological and genomic analysis reveals clinically relevent distinction between angiosarcoma subgroups	Missense mutation Frameshift insertion/deletion	Heart, primary breast, skin, soft tissue, visceral.	25	25	-	5	0.1	Next Generation Sequencing (NGS)
	Kiyohara et al.	Serum anti-p53 autoantibodies in angiosarcoma	NA	Scalp	13	-	9	-	0.692308	Surveyor nuclease assay
	Kuba et al.	Histopathologic Grading Is of Prognostic Significance in Primary Angiosarcoma of Breast: Proposal of a Simplified 2-tier Grading System.	Missense mutation	Breast	11	-	3	-	0.272727	Next Generation Sequencing (NGS)
TP53			Deletion Nonsense mutation Frameshit indel Missense mutation Inframe insertion/deletion		329		89		0.270517	Next generation sequencing (NGS) Whole-transcriptome Sequencing (WTS) Whole-exome sequencing (WES) Whole-genome sequencing (WGS) Surveyor nuclease assay PCR-based DNA sequencing	-
POT1	Espejo-Freire et al.	Genomic Landscape of Angiosarcoma: A Targeted and Immunotherapy Biomarker Analysis	Missense mutation	Head/neck, breast, visceral, extremity, skin	140		22		0.157143	Next Generation Sequencing(NGS) Whole Transciptome Sequencing (WTS)
	Painter et al.	The Angiosarcoma Project: enabling genomic and clinical discoveries in a rare cancer through patient-partnered research	Missense mutation Amplification	Lung, bone/limb, head/neck, liver, breast, scalp, abdominal, heart	36	11	8	1	0.191489	Whole-exome sequencing (WES)
	Chan et al.	Multiomic analysis and immunoprofilling reveal distinct subtypes of human angiosarcoma	Missense mutation	Head and neck, liver, breast, abdominal wall, thigh	12	6	1	2	0.166667	Whole-genome sequencing (WGS)
POT1			Missense mutation Amplification		205		34		0.165854	Next Generation Sequencing(NGS) Whole Transcriptome Sequencing (WTS) Whole-exome sequencing (WES) Whole-genome sequencing (WGS)	-
PIK3CA	Espejo-Freire et al.	Genomic Landscape of Angiosarcoma: A Targeted and Immunotherapy Biomarker Analysis	Missense mutation	Head/neck, breast, visceral, extremity, skin	143		9		0.0629371	Next Generation Sequencing(NGS) Whole-transciptome Sequencing (WTS)
	Painter et al.	The Angiosarcoma Project: enabling genomic and clinical discoveries in a rare cancer through patient-partnered research	Missense mutation	Lung, bone/limb, head/neck, liver, breast, scalp, abdominal, heart	36	11	9	1	0.212766	Whole-exome sequencing (WES)
	Italiano et al.	Alterations of p53 and PIK3CA/AKT/mTOR pathways in angiosarcomas: a pattern distinct from other sarcomas with complex genomics	Frameshift insertion/deletion	Femur, breast, thigh, humerus, spleen, kidney, forearm, arm, pelvis, chest wall, head/neck, scalp, mediastinum, liver, bladder, retroperitoneum, spine	11	22	5	8	0.393939	Whole-genome sequencing (WGS)
	Ravensteijn et al.	Immunological and genomic analysis reveals clinically relevent distinction between angiosarcoma subgroups	Missense mutation	Heart, primary breast, skin, soft tissue, visceral.	25	25	3	-	0.06	Next Generation Sequencing (NGS)
	Verbeke et al.	Active TGF-β signaling and decreased expression of PTEN separates angiosarcoma of bone from its soft tissue counterpart.	NA	Bone, soft tissue	19	-	0	-	0	Custom TaqMan® Assay Design Tool
	Kuba et al.	Histopathologic Grading Is of Prognostic Significance in Primary Angiosarcoma of Breast: Proposal of a Simplified 2-tier Grading System.	Missense mutation	Breast	11	-	5	-	0.454545	Next generation sequencing (NGS)	Prognostic
PIK3CA			Missense mutation Frameshift insertion/deletion		303		40		0.132013	Next Generation Sequencing(NGS) Whole-transciptome Sequencing (WTS) Whole-exome sequencing (WES) Custom TaqMan® Assay Design Tool	Prognostic
KDR	Espejo-Freire et al.	Genomic Landscape of Angiosarcoma: A Targeted and Immunotherapy Biomarker Analysis	Missense mutation Amplification	Head/neck, breast, visceral, extremity, skin	143		7		0.048951	Next Generation Sequencing(NGS) Whole-transciptome Sequencing (WTS)
	Painter et al.	The Angiosarcoma Project: enabling genomic and clinical discoveries in a rare cancer through patient-partnered research	Missense mutation Amplification	Lung, bone/limb, head/neck, liver, breast, scalp, abdominal, heart	36	11	12	-	0.255319	Whole-exome sequencing (WES)
	Antonescu et al.	KDR Activating Mutations in Human Angiosarcomas Are Sensitive to Specific Kinase Inhibitors	Missense mutation	Breast/chest, soft tissue, bone, head and neck, visceral	22	17	2	2	0.102564	Fluorescence In Situ Hybridization (FISH)
	Murali et al.	Targeted massively parallel sequencing of angiosarcomas reveals frequent activation of the mitogen activated protein kinase pathway	Missense mutation Amplification	Skin, liver, spleen, kidney, adrenal, thyroid, nasal cavity, lymph node, mediastinum	18	16	4	2	0.176471	Next generation sequencing (NGS)
	Huang et al.	Recurrent CIC Gene Abnormalities in Angiosarcomas: A molecular study of 120 cases with concurrent investigation of PLCG1, KDR, MYC and FLT4 gene alterations.	Missense mutation	Breast, head and neck, extremity, viscera, trunk, body cavity, cutaneous, soft tissue, intra-osseous	66	47	6	2	0.0707965	Fluorescence In Situ Hybridization (FISH)
	Chan et al.	Multiomic analysis and immunoprofilling reveal distinct subtypes of human angiosarcoma	Missense mutation	Head and neck, liver, breast, abdominal wall, thigh	12	6	3	-	0.166667	Whole-genome sequencing (WGS)
	Kuba et al.	Histopathologic Grading Is of Prognostic Significance in Primary Angiosarcoma of Breast: Proposal of a Simplified 2-tier Grading System.	Amplification Missense mutation Splice site mutation In-frame deletion	Breast	11	-	8	-	0.727273	Next generation sequencing (NGS)
KDR			Missense mutation Amplification Splice site In-frame deletion		405		48		0.118519	Next Generation Sequencing(NGS) Whole Transcriptome Sequencing (WTS) Whole-exome sequencing (WES) Whole-genome sequencing (WGS) Fluorescence In Situ Hybridization (FISH)	-
FLT4	Espejo-Freire et al.	Genomic Landscape of Angiosarcoma: A Targeted and Immunotherapy Biomarker Analysis	Amplification	Head/neck, breast, visceral, extremity, skin	136		6		0.0441176	Next Generation Sequencing(NGS) Whole-transciptome Sequencing (WTS)
	Painter et al.	The Angiosarcoma Project: enabling genomic and clinical discoveries in a rare cancer through patient-partnered research	Missense mutation Amplification	Lung, bone/limb, head/neck, liver, breast, scalp, abdominal, heart	36	11	3	3	0.12766	Whole-exome sequencing (WES)
	Murali et al.	Targeted massively parallel sequencing of angiosarcomas reveals frequent activation of the mitogen activated protein kinase pathway	Missense mutation Amplification	Skin, liver, spleen, kidney, adrenal, thyroid, nasal cavity, lymph node, mediastinum	18	16	5		0.147059	Next generation sequencing (NGS)
	Huang et al.	Recurrent CIC Gene Abnormalities in Angiosarcomas: A molecular study of 120 cases with concurrent investigation of PLCG1, KDR, MYC and FLT4 gene alterations.	Amplification	Breast, head and neck, extremity, viscera, trunk, body cavity, cutaneous, soft tissue, intra-osseous	71	39	1	5	0.0545455	Fluorescence In Situ Hybridization (FISH)	Prognostic
	Guo et al.	Consistent MYC and FLT4 gene amplification in radiation-induced angiosarcoma but not in other radiation-associated atypical vascular lesions	Amplification	Breast, head and neck, bone and soft tissue, visceral	18	22	-	6	0.15	Fluorescence In Situ Hybridization (FISH)	Potential therapeutic
	Cornejo et al.	The utility of MYC and FLT4 in the diagnosis and treatment of postradiation atypical vascular lesion and angiosarcoma of the breast.	Amplification	Breast	-	17	-	3	0.176471	Fluorescence In Situ Hybridization (FISH)
	Chan et al.	Multiomic analysis and immunoprofilling reveal distinct subtypes of human angiosarcoma	Missense mutation	Head and neck, liver, breast, abdominal wall, thigh	12	6	-	2	0.111111	Whole-genome sequencing (WGS)
	Ravensteijn et al.	Immunological and genomic analysis reveals clinically relevent distinction between angiosarcoma subgroups	Amplification	Heart, primary breast, skin, soft tissue, visceral.	25	25	-	5	0.1	Next Generation Sequencing (NGS)
	Hadj-Hamou et al.	A transcriptome signature of endothelial lymphatic cells coexists with the chronic oxidative stress signature in radiation-induced post-radiotherapy breast angiosarcomas	Amplification	Breast	7	18	1	2	0.12	Affymetrix Human Exon 1.0 ST array
FLT4			Missense mutation Amplification		477		42		0.0880503	Next Generation Sequencing(NGS) Whole-transciptome Sequencing (WTS) Whole-exome sequencing (WES) Whole-genome sequencing (WGS) Fluorescence In Situ Hybridization (FISH) Affymetrix Human Exon 1.0 ST array	Prognostic Potential therapeutic
MYC	Espejo-Freire et al.	Genomic Landscape of Angiosarcoma: A Targeted and Immunotherapy Biomarker Analysis	Amplification	Head/neck, breast, visceral, extremity, skin	139		39		0.280576	Next Generation Sequencing(NGS) Whole-transcriptome Sequencing (WTS)
	Painter et al.	The Angiosarcoma Project: enabling genomic and clinical discoveries in a rare cancer through patient-partnered research	Missense mutation Amplification	Lung, bone/limb, head/neck, liver, breast, scalp, abdominal, heart	36	11	1	4	0.106383	Whole-exome sequencing (WES)
	Murali et al.	Targeted massively parallel sequencing of angiosarcomas reveals frequent activation of the mitogen activated protein kinase pathway	Amplification	Skin, liver, spleen, kidney, adrenal, thyroid, nasal cavity, lymph node, mediastinum	18	16	1	7	0.235294	Next generation sequencing (NGS)
	Mentzel et al.	Postradiation cutaneous angiosarcoma after treatment of breast carcinoma is characterized by MYC amplification in contrast to atypical vascular lesions after radiotherapy and control cases	Amplification	Skin, soft tissue	8	25	-	25	0.757576	Fluorescence In Situ Hybridization (FISH)	Diagnostic
	Huang et al.	Recurrent CIC Gene Abnormalities in Angiosarcomas: A molecular study of 120 cases with concurrent investigation of PLCG1, KDR, MYC and FLT4 gene alterations.	Amplification	Breast, head and neck, extremity, viscera, trunk, body cavity, cutaneous, soft tissue, intra-osseous	69	43	5	34	0.348214	Fluorescence In Situ Hybridization (FISH)
	Manner et al.	MYC high level gene amplification is a distinctive feature of angiosarcomas after irradiation or chronic lymphedema	Amplification	Breast, skin, soft tissue, bone, heart, spleen, liver	28	33	-	18	0.295082	Fluorescence In Situ Hybridization (FISH)
	Guo et al.	Consistent MYC and FLT4 gene amplification in radiation-induced angiosarcoma but not in other radiation-associated atypical vascular lesions	Amplification	Breast, head and neck, bone and soft tissue, visceral	18	22	-	22	0.55	Fluorescence In Situ Hybridization (FISH)	Diagnostic
	Hogeboom-Gimeno et al.	MYC amplification in angiosarcoma depends on etiological/clinical subgroups - Diagnostic and prognostic value	Amplification	Breast, skin, soft tissue, visceral.	43	67	16	40	0.509091	Fluorescence In Situ Hybridization (FISH)	Diagnostic
	Cornejo et al.	The utility of MYC and FLT4 in the diagnosis and treatment of postradiation atypical vascular lesion and angiosarcoma of the breast.	Amplification	Breast	-	17	-	14	0.823529	Fluorescence In Situ Hybridization (FISH)	Diagnostic
	Shon et al.	MYC amplification and overexpression in primary cutaneous angiosarcoma: a fluorescence in-situ hybridization and immunohistochemical study	Amplification	Skin	23	-	2	-	0.0869565	Fluorescence In Situ Hybridization (FISH)
	Ravensteijn et al.	Immunological and genomic analysis reveals clinically relevent distinction between angiosarcoma subgroups	Amplification	Heart, breast, skin, soft tissue, visceral.	25	25	4	17	0.42	Next Generation Sequencing (NGS)
	Fraga-Guedes et al.	Angiosarcoma and atypical vascular lesions of the breast: diagnostic and prognostic role of MYC gene amplification and protein expression.	Amplification	Breast	12	37	-	20	0.408163	Fluorescence In Situ Hybridization (FISH)	Diagnostic Prognostic
	Ginter et al.	Diagnostic utility of MYC amplification and anti-MYC immunohistochemistry in atypical vascular lesions, primary or radiation-induced mammary angiosarcomas, and primary angiosarcomas of other sites.	Amplification	Breast, other anatomical sites	37	9	2	9	0.23913	Fluorescence In Situ Hybridization (FISH)	Diagnostic
	Kuba et al.	The impact of MYC amplification on clinicopathologic features and Prognostic of radiation-associated angiosarcomas of the breast	Amplification	Breast	-	81	-	73	0.901235	Fluorescence in situ hybridization Next generation sequencing	Prognostic
	Ichiki et al.	Histological and immunohistochemical prognostic factors of primary angiosarcoma	Amplification	Skin (head/neck, extremity, trunk), bone and soft-tissue, liver, spleen, mediastinum, cecum, duodenum, adrenal gland	31	-	4	-	0.129032	Fluorescence In Situ Hybridization (FISH)
	Hadj-Hamou et al.	A transcriptome signature of endothelial lymphatic cells coexists with the chronic oxidative stress signature in radiation-induced post-radiotherapy breast angiosarcomas	Amplification	Breast	7	18	1	18	0.76	Fluorescence In Situ Hybridization (FISH)
MYC			Missense mutation Amplification		898		376		0.418708	Next Generation Sequencing (NGS) Whole-transcriptome Sequencing (WTS) Whole-exome sequencing (WES) Fluorescence In Situ Hybridization (FISH)	Diagnostic Prognostic
HRAS, KRAS, NF1	Espejo-Freire et al.	Genomic Landscape of Angiosarcoma: A Targeted and Immunotherapy Biomarker Analysis	Missense mutation	Head/neck, breast, visceral, extremity, skin	143		16		0.111888	Next Generation Sequencing(NGS) Whole-transciptome Sequencing (WTS)
NRAS, BRAF, NF1	Painter et al.	The Angiosarcoma Project: enabling genomic and clinical discoveries in a rare cancer through patient-partnered research	Missense mutation Amplification Splite site	Lung, bone/limb, head/neck, liver, breast, scalp, abdominal, heart	36	11	11	1	0.255319	Whole-exome sequencing (WES)
NRAS, BRAF	Italiano et al.	Alterations of p53 and PIK3CA/AKT/mTOR pathways in angiosarcomas: a pattern distinct from other sarcomas with complex genomics	NA	Femur, breast, thigh, humerus, spleen, kidney, forearm, arm, pelvis, chest wall, head/neck, scalp, mediastinum, liver, bladder, retroperitoneum, spine	30	32	0	0	0	Whole-genome sequencing (WGS)
KRAS, HRAS, NRAS, BRAF, MAPK1, CRAF, NF1	Murali et al.	Targeted massively parallel sequencing of angiosarcomas reveals frequent activation of the mitogen activated protein kinase pathway	Missense mutation Amplification	Skin, liver, spleen, kidney, adrenal, thyroid, nasal cavity, lymph node, mediastinum	18	16	9	9	0.529412	Next generation sequencing (NGS)
HRAS	Chan et al.	Multiomic analysis and immunoprofilling reveal distinct subtypes of human angiosarcoma	Missense mutation	Head and neck, liver, breast, abdominal wall, thigh	12	6	1	1	0.111111	Whole-genome sequencing (WGS)
NRAS, BRAF	Ravensteijn et al.	Immunological and genomic analysis reveals clinically relevent distinction between angiosarcoma subgroups	Missense mutation	Heart, primary breast, skin, soft tissue, visceral.	25	25	1	3	0.08	Next Generation Sequencing (NGS)
KRAS, BRAF	Verbeke et al.	Active TGF-β signaling and decreased expression of PTEN separates angiosarcoma of bone from its soft tissue counterpart.	NA	Bone, soft tissue	19	-	0	-	0	Custom TaqMan® Assay Design Tool
RAS-RAF-MEK-ERK pathway mutation			Missense mutation Amplification		373		52		0.13941	Next Generation Sequencing(NGS) Whole-transciptome Sequencing (WTS) Whole-exome sequencing (WES) Whole-genome sequencing (WGS) Custom TaqMan® Assay Design Tool	-
PTPRB	Painter et al.	The Angiosarcoma Project: enabling genomic and clinical discoveries in a rare cancer through patient-partnered research	Missense mutation Frameshift insertion/deletion	Lung, bone/limb, head/neck, liver, breast, scalp, abdominal, heart	36	11	5	-	0.106383	Whole-exome sequencing (WES)
	Murali et al.	Targeted massively parallel sequencing of angiosarcomas reveals frequent activation of the mitogen activated protein kinase pathway	Missense mutation Non-sense mutation Frameshift insertion/deletion	Skin, liver, spleen, kidney, adrenal, thyroid, nasal cavity, lymph node, mediastinum	18	16	10		0.294118	Next generation sequencing (NGS)
	Chan et al.	Multiomic analysis and immunoprofilling reveal distinct subtypes of human angiosarcoma	Missense mutation Non-sense mutation Framshift insertion/deletion	Head and neck, liver, breast, abdominal wall, thigh	12	6	1	2	0.166667	Whole-genome sequencing (WGS)
PTPRB			Missense mutation Non-sense mutation Frameshift insertion/deletion		99		18		0.181818	Whole-exome sequencing (WES) Next generation sequencing (NGS) Whole-genome sequencing (WGS)	-
