# Supplementary material for: Angiosarcoma: a systematic review of biomarkers in diagnosis, prognosis, and therapeutic strategies
Source: Front Oncol. 2025 Jul 1;15:1623327. doi: 10.3389/fonc.2025.1623327 (PMC12259444; doi:10.3389/fonc.2025.1623327)
Supplement: Supplementary file 3 [file Table3.xlsx]

## Sheet: Metabolic pathway
Pathway	Representative	Authors	Article	Anatomic location	Number of samples		Number of positive samples		% positivity	Pattern of expression (Diffuse/ Focal/Heterogeneous)	Method	Classification (Diagnostic, Prognostic, Potential therapeutic)
					pAS	sAS	pAS	sAS
VEGF pathway	VEGF-A	Zietz et al.	MDM-2 Oncoprotein Overexpression, p53 Gene Mutation, and VEGF Up-Regulation in Angiosarcomas	Breast, soft tissue, head/neck, trunk, thyroid, lung, heart, sternum	15	4	15		0.789474	Diffuse	Immunohistochemistry
		Itakura et al.	Detection and characterization of vascular endothelial growth factors (VEGF) and their receptors in a series of angiosarcomas	Scalp, extremities, spleen, liver, abdominal wall, perineum, heart	30	4	29	3	0.941176	Diffuse	Immunohistochemistry
		Tokuyama et al.	Autocrine and paracrine roles of VEGF/VEGFR-2 and VEGF-C/VEGFR-3 signaling in angiosarcomas of the scalp and face	Scalp, face	17	-	13	-	0.764706	Heterogeneous	Immunohistochemistry
		Lahat et al.	Angiosarcoma. Clinical and molecular insights.	Skin, breast, soft tissues, bone, heart, spleen, liver, adrenal, retroperitoneum, bladder, brain, lung, mediastinum, prostate, seminal vesicle, auricle, nasal vestibule	68		58		0.852941	Heterogeneous	Immunohistochemistry
	VEGF-A				138		118		0.855072	Heterogeneous	Immunohistochemistry	Potential Therapeutic
	VEGF-C	Itakura et al.	Detection and characterization of vascular endothelial growth factors (VEGF) and their receptors in a series of angiosarcomas	Scalp, extremities, spleen, liver, abdominal wall, perineum, heart	30	4	2	2	0.117647	Focal	Immunohistochemistry
		Lahat et al.	Angiosarcoma. Clinical and molecular insights.	Skin, breast, soft tissues, bone, heart, spleen, liver, adrenal, retroperitoneum, bladder, brain, lung, mediastinum, prostate, seminal vesicle, auricle, nasal vestibule	68		60		0.882353	Heterogeneous	Immunohistochemistry
	VEGF-C				102		64		0.627451	Heterogeneous	Immunohistochemistry	Potential Therapeutic
	VEGFR-1	Itakura et al.	Detection and characterization of vascular endothelial growth factors (VEGF) and their receptors in a series of angiosarcomas	Scalp, extremities, spleen, liver, abdominal wall, perineum, heart	30	4	32	-	0.941176	Diffuse	Immunohistochemistry
		Yonemori et al.	Contrasting Prognostic Implications of Platelet-Derived Growth Factor Receptor-beta and Vascular Endothelial Growth Factor Receptor-2 in Patients with Angiosarcoma	Skin, soft tissue, bone, liver	22	12	12	9	0.617647	Heterogeneous	Immunohistochemistry
	VEGFR-1				68		53		0.779412	Heterogeneous	Immunohistochemistry	Potential Therapeutic
	VEGFR-2	Itakura et al.	Detection and characterization of vascular endothelial growth factors (VEGF) and their receptors in a series of angiosarcomas	Scalp, extremities, spleen, liver, abdominal wall, perineum, heart	30	4	20	2	0.647059	Heterogeneous	Immunohistochemistry	Prognostic
		Liu et al.	Pathogenesis of human hemangiosarcomas and hemangiomas	Skin, face, chest, breast, kidney, soft tissue, forearm, head, forehead, pleura	12		12		1	Heterogeneous	Immunohistochemistry
		Yonemori et al.	Contrasting Prognostic Implications of Platelet-Derived Growth Factor Receptor-beta and Vascular Endothelial Growth Factor Receptor-2 in Patients with Angiosarcoma	Skin, soft tissue, bone, liver	22	12	20	12	0.941176	Heterogeneous	Immunohistochemistry	Prognostic
		Tokuyama et al.	Autocrine and paracrine roles of VEGF/VEGFR-2 and VEGF-C/VEGFR-3 signaling in angiosarcomas of the scalp and face	Scalp, face	17	-	17	-	1	Heterogeneous	Immunohistochemistry
		Cornejo et al.	The utility of MYC and FLT4 in the diagnosis and treatment of postradiation atypical vascular lesion and angiosarcoma of the breast.	Breast	-	17	-	13	0.764706	Heterogeneous	Immunohistochemistry
	VEGFR-2				114		96		0.842105	Heterogeneous	Immunohistochemistry	Prognostic Potential Therapeutic
	VEGFR-3	Itakura et al.	Detection and characterization of vascular endothelial growth factors (VEGF) and their receptors in a series of angiosarcomas	Scalp, extremities, spleen, liver, abdominal wall, perineum, heart	30	4	23	4	0.794118	Diffuse	Immunohistochemistry
		Donghi et al.	Cutaneous angiosarcoma: own experience over 13 years. Clinical features, disease course and immunohistochemical profile	Skin	2		2		1	Diffuse	Immunohistochemistry
		Yonemori et al.	Contrasting Prognostic Implications of Platelet-Derived Growth Factor Receptor-beta and Vascular Endothelial Growth Factor Receptor-2 in Patients with Angiosarcoma	Skin, soft tissue, bone, liver	22	12	22	12	1	Diffuse	Immunohistochemistry
		Tokuyama et al.	Autocrine and paracrine roles of VEGF/VEGFR-2 and VEGF-C/VEGFR-3 signaling in angiosarcomas of the scalp and face	Scalp, face	17	-	17	-	1	Diffuse	Immunohistochemistry
		Neuhauser et al.	Splenic Angiosarcoma: A Clinicopathologic and Immunophenotypic study of 28 cases	Spleen	17	-	9	-	0.529412	Heterogeneous	Immunohistochemistry
		Cornejo et al.	The utility of MYC and FLT4 in the diagnosis and treatment of postradiation atypical vascular lesion and angiosarcoma of the breast.	Breast	-	17	-	13	0.764706	Heterogeneous	Immunohistochemistry
	VEGFR-3				121		102		0.842975	Heterogeneous	Immunohistochemistry	Potential therapeutic
ANGPT-TIE	Angiopoietin-1	Buehler et al.	Expression of angiopoietin-TIE system components in angiosarcoma.	Visceral, deep soft tissue, head and neck, skin	51		48		0.941176	Heterogeneous	Immunohistochemistry	Prognostic Potential therapeutic
	Angiopoietin-2				50		31		0.62	Heterogeneous	Immunohistochemistry	Potential therapeutic
	TIE1				51		46		0.901961	Heterogeneous	Immunohistochemistry
	TIE2				51		50		0.980392	Heterogeneous	Immunohistochemistry
MAPK/ERK pathway	p-ERK1	Italiano et al.	Alterations of p53 and PIK3CA/AKT/mTOR pathways in angiosarcomas: a pattern distinct from other sarcomas with complex genomics	Femur, breast, thigh, humerus, spleen, kidney, forearm, arm, pelvis, chest wall, head/neck, scalp, mediastinum, liver, bladder, retroperitoneum, spine	39		12		0.307692	Diffuse	Immunohistochemistry
	p-ERK1/2	Wan et al.	Aberrant PTEN, PIK3CA, pMAPK, and TP53 expression in human scalp and face angiosarcoma	Scalp, face	21		20		0.952381	Heterogeneous	Immunohistochemistry
		Wagner et al.	Combined VEGFR and MAPK pathway inhibition in angiosarcoma	NA	60		33		0.55	Heterogeneous	Immunohistochemistry
	p-ERK1/2				120		65		0.541667	Heterogeneous	Immunohistochemistry	Potential Therapeutic
PI3K/Akt/mTOR pathway	pS6K and/or p-4eBP1	Italiano et al.	Alterations of p53 and PIK3CA/AKT/mTOR pathways in angiosarcomas: a pattern distinct from other sarcomas with complex genomics	Femur, breast, thigh, humerus, spleen, kidney, forearm, arm, pelvis, chest wall, head/neck, scalp, mediastinum, liver, bladder, retroperitoneum, spine	40		17		0.425	Diffuse	Immunohistochemistry
	p110α	Wan et al.	Aberrant PTEN, PIK3CA, pMAPK, and TP53 expression in human scalp and face angiosarcoma	Scalp, face	21		19		0.904762	Heterogeneous	Immunohistochemistry	Potential Therapeutic
	pAKT	Lahat et al.	Angiosarcoma. Clinical and molecular insights.	Skin, breast, soft tissues, bone, heart, spleen, liver, adrenal, retroperitoneum, bladder, brain, lung, mediastinum, prostate, seminal vesicle, auricle, nasal vestibule	68		58		0.852941	Heterogeneous	Immunohistochemistry
	p-4eBP1				68		60		0.882353	Heterogeneous	Immunohistochemistry
	eIF4E				68		59		0.867647	Heterogeneous	Immunohistochemistry
