# Supplementary material for: Angiosarcoma: a systematic review of biomarkers in diagnosis, prognosis, and therapeutic strategies
Source: Front Oncol. 2025 Jul 1;15:1623327. doi: 10.3389/fonc.2025.1623327 (PMC12259444; doi:10.3389/fonc.2025.1623327)
Supplement: Supplementary file 4 [file Table4.xlsx]

## Sheet: Protein
Protein	Location (Nuclear/ Cytoplasmic/ Membranous)	Authors	Article	Anatomic location	Number of samples		Number of positive samples		% positivity	Pattern of expression (Diffuse/ Focal/ Heterogeneous)	Cut-off value	Method	Classification (Diagnostic, Prognostic, Potential therapeutic)
					pAS	sAS	pAS	sAS
p53	Nuclear	Zietz et al.	MDM-2 Oncoprotein Overexpression, p53 Gene Mutation, and VEGF Up-Regulation in Angiosarcomas	Breast, soft tissue, head/neck, trunk, thyroid, lung, heart, sternum	15	4	7	3	0.526316	Diffuse	> 40%	Immunohistochemistry
		Italiano et al.	Alterations of p53 and PIK3CA/AKT/mTOR pathways in angiosarcomas: a pattern distinct from other sarcomas with complex genomics	Femur, breast, thigh, humerus, spleen, kidney, forearm, arm, pelvis, chest wall, head/neck, scalp, mediastinum, liver, bladder, retroperitoneum, spine	46		23		0.5	NA	> 20%	Immunohistochemistry	Prognostic
		Meis-Kindblom et al.	Angiosarcoma of Soft Tissue: A Study of 80 Cases	Extremities, trunk, head and neck	25		5		0.2	NA	≥ 20%	Immunohistochemistry
		Liu et al.	Pathogenesis of human hemangiosarcomas and hemangiomas	Skin, face, chest, breast, kidney, soft tissue, forearm, head, forehead, pleura	12		12		1	Heterogeneous	NA	Immunohistochemistry
		Ryska et al.	Epitheliod haemangiosarcoma of the thyroid gland. Report of 6 cases from a non-Alpine region	Thyroid gland	6	-	1	-	0.166667	NA	> 20%	Immunohistochemistry
		Ge et al.	Clinicopathologic and immunohistochemical characteristics of adult primary cardiac angiosarcomas: analysis of 10 cases	Heart	10	-	7	-	0.7	Focal	NA	Immunohistochemistry
		Wan et al.	Aberrant PTEN, PIK3CA, pMAPK, and TP53 expression in human scalp and face angiosarcoma	Scalp, face	21		18		0.857143	Heterogeneous	NA	Immunohistochemistry
		Verbeke et al.	Active TGF-β signaling and decreased expression of PTEN separates angiosarcoma of bone from its soft tissue counterpart.	Bone, soft tissue	51	-	3	-	0.0588235	Diffuse	NA	Immunohistochemistry
		Evi et al.	A clinicopathologic and immunohistochemical study of primary and secondary breast angiosarcoma	Breast	3	8	-	4	0.363636	NA	> 20%	Immunohistochemistry
		Ichiki et al.	Histological and immunohistochemical prognostic factors of primary angiosarcoma	skin (head and neck, extremity, trunk), bone and soft-tissue, liver, spleen, mediastinum, cecum, duodenum, adrenal gland	82	-	50	-	0.609756	NA	> 20%	Immunohistochemistry
p53	Nuclear				283		133		0.469965	Heterogeneous	20-40%	Immunohistochemistry	Prognostic
Ki-67	Nuclear	Meis-Kindblom et al.	Angiosarcoma of Soft Tissue: A Study of 80 Cases	Extremities, trunk, head and neck	25		18		0.72	NA	> 10%	Immunohistochemistry
		Donghi et al.	Cutaneous angiosarcoma: own experience over 13 years. Clinical features, disease course and immunohistochemical profile	Skin	2		2		1	Heterogeneous	NA	Immunohistochemistry	Prognostic
		Tokuyama et al.	Autocrine and paracrine roles of VEGF/VEGFR-2 and VEGF-C/VEGFR-3 signaling in angiosarcomas of the scalp and face.	Scalp, face	17	-	13	-	0.764706	NA	> 10%	Immunohistochemistry	Diagnostic
		Ge et al.	Clinicopathologic and immunohistochemical characteristics of adult primary cardiac angiosarcomas: analysis of 10 cases	Heart	10	-	10	-	1	NA	> 20%	Immunohistochemistry	Diagnostic
		Bi et al.	Tumor microenvironment and its clinicopathological and prognostic association in surgically resected cutaneous angiosarcoma	Scalp, face,neck, thigh, extremities, breast, adrenal gland, chest	21	-	7	-	0.333333	NA	> 33%	Immunohistochemistry
		Wang et al.	Transcription factor ERG is a specific and sensitive diagnostic marker for hepatic angiosarcoma	Liver	24		24		1	NA	> 10%	Immunohistochemistry
		Neuhauser et al.	Splenic Angiosarcoma: A Clinicopathologic and Immunophenotypic study of 28 cases	Spleen	25	-	14	-	0.56	NA	≥ 10%	Immunohistochemistry	Diagnostic
		Wu et al.	Epithelioid angiosarcoma: a clinicopathological study of 16 Chinese cases.	Bones and joint, extremities, soft tissue, adrenal gland, scalp, colon, posterior mediastinum, penis, nasopharynx nasalis	5	-	5	-	1	NA	NA	Immunohistochemistry
		Shin et al.	Hemangiomas and Angiosarcomas of the breast. Diagnostic Utility of cell cycle markers with emphasis on Ki-67	Breast	13	-	13	-	1	NA	Cut-off index 175	Immunohistochemistry	Diagnostic
		Shimizu et al.	Positive PD-L1 expression predicts worse outcome in cutaneous angiosarcoma	Scalp, face, neck, leg	52		26		0.5	NA	> 9%	Immunohistochemistry
Ki-67	Nuclear				194		132		0.680412	Heterogeneous	10-33%	Immunohistochemistry	Diagnostic Prognostic
ERG	Nuclear	Wood et al.	The spectrum of rare morphological variants of cutaneous epithelioid angiosarcoma	Skin	-	6	-	6	1	Diffuse	NA	Immunohistochemistry
		Sullivan et al.	The utility of ERG, CD31 and CD34 in the cytological Diagnostic of angiosarcoma: an analysis of 25 cases	Bone, skin/subcutis, pleural fluid, lung, liver, heart, lymph nodes, soft tissue.	25		25		1	Heterogeneous	NA	Immunohistochemistry
		Yan et al.	Clinicopathologic and immunohistochemical study of breast angiosarcoma	Breast	3	7	3	7	1	Diffuse	NA	Immunohistochemistry
		Wang et al.	Transcription factor ERG is a specific and sensitive diagnostic marker for hepatic angiosarcoma	Liver	24		24		1	Diffuse	NA	Immunohistochemistry	Diagnostic
		Wang et al.	Clinicopathological features and prognostic factors in angiosarcoma: A retrospective analysis of 200 patients from a single Chinese medical institute	Head/neck, bone, trunk, chest wall, shoulder back, abdominal cavity, buttock, inguinal region, spleen, heart, lung, liver, breast, ovary, adrenal gland, ileum, colon, thyroid gland, dura matter, penis.	20		20		1	NA	NA	Immunohistochemistry
		Matoso et al.	Epithelioid Angiosarcoma of the Bladder. A series of 9 cases	Bladder	9		2		0.222222	NA	NA	Immunohistochemistry
		Leduc et al.	Cardiac angiosarcoma: histopathologic, immunohistochemical, and cytogenetic analysis of 10 cases	Right atrium, epicardium, parietal pericardium, right ventricle	10	-	10	-	1	Diffuse	NA	Immunohistochemistry
		McKay et al.	Expression of ERG, an Ets family transcription factor, distinguishes cutaneous angiosarcoma from histological mimics.	Cutaneous head and neck	23		23		1	Diffuse	NA	Immunohistochemistry	Diagnostic
		Wang et al.	Primary breast angiosarcoma: a retrospective study 36 cases from a single chinese medical institute with clinicopathologic and radiologic correlations	Breast	10	-	10	-	1	Diffuse	NA	Immunohistochemistry
		Ichiki et al.	Histological and immunohistochemical prognostic factors of primary angiosarcoma	skin (head and neck, extremity, trunk), bone and soft-tissue, liver, spleen, mediastinum, cecum, duodenum, adrenal gland	95	-	95	-	1	Diffuse	NA	Immunohistochemistry
		Masuzawa et al.	Association of D2-40 and MMP-1 expression with cyst formation in lung metastatic lesions of cutaneous angiosarcoma on the scalp: immunohistochemical analysis of 23 autopsy cases	Scalp with metastases to the lung	46		43		0.934783	Heterogeneous	NA	Immunohistochemistry
ERG	Nuclear				278		268		0.964029	Heterogeneous	NA	Immunohistochemistry	Diagnostic
FLI-1	Nuclear	Ge et al.	Clinicopathologic and immunohistochemical characteristics of adult primary cardiac angiosarcomas: analysis of 10 cases	Heart	10	-	10	-	1	Diffuse	NA	Immunohistochemistry
		Wang et al.	Clinicopathological features and prognostic factors in angiosarcoma: A retrospective analysis of 200 patients from a single Chinese medical institute	Head/neck, bone, trunk, chest wall, shoulder back, abdominal cavity, buttock, inguinal region, spleen, heart, lung, liver, breast, ovary, adrenal gland, ileum, colon, thyroid gland, dura matter, penis.	20		20		1	NA	NA	Immunohistochemistry
		Suchak et al.	Primary cutaneous epithelioid angiosarcoma. A clinicopathologic study of 13 cases of a rare neoplasm occurring outside the setting of conventional angiosarcomas and with predilection for the limbs.	Scalp, shoulder, leg, thigh, knee, sternum, buttock, toe	7	-	7	-	1	Diffuse	NA	Immunohistochemistry
		Leduc et al.	Cardiac angiosarcoma: histopathologic, immunohistochemical, and cytogenetic analysis of 10 cases	Right atrium, epicardium, parietal pericardium, right ventricle	10	-	10	-	1	Diffuse	NA	Immunohistochemistry
		Wu et al.	Epithelioid angiosarcoma: a clinicopathological study of 16 Chinese cases.	Bones and joint, extremities, soft tissue, adrenal gland, scalp, colon, posterior mediastinum, penis, nasopharynx nasalis	12	-	9	-	0.75	NA	NA	Immunohistochemistry
		McKay et al.	Expression of ERG, an Ets family transcription factor, distinguishes cutaneous angiosarcoma from histological mimics.	Cutaneous head and neck	23		23		1	Diffuse	NA	Immunohistochemistry
		Wang et al.	Primary breast angiosarcoma: a retrospective study 36 cases from a single chinese medical institute with clinicopathologic and radiologic correlations	Breast	10	-	10	-	1	Diffuse	NA	Immunohistochemistry
FLI-1	Nuclear				92		89		0.967391	Diffuse	NA	Immunohistochemistry	-
c-MYC	Nuclear	Yan et al.	Clinicopathologic and immunohistochemical study of breast angiosarcoma	Breast	3	7	2	7	0.9	Heterogeneous	NA	Immunohistochemistry
		Bi et al.	Tumor microenvironment and its clinicopathological and prognostic association in surgically resected cutaneous angiosarcoma	Scalp, face/neck, thigh, extremities, breast, adrenal gland, chest	21	-	12	-	0.571429	NA	> 5%	Immunohistochemistry
		Mentzel et al.	Postradiation cutaneous angiosarcoma after treatment of breast carcinoma is characterized by MYC amplification in contrast to atypical vascular lesions after radiotherapy and control cases	Skin, soft tissue	8	25	-	24	0.727273	NA	NA	Immunohistochemistry
		Guo et al.	Consistent MYC and FLT4 gene amplification in radiation-induced angiosarcoma but not in other radiation-associated atypical vascular lesions	Breast, head and neck, bone and soft tissue, visceral	12	8	-	8	0.4	NA	NA	Immunohistochemistry
		Hogeboom-Gimeno et al.	MYC amplification in angiosarcoma depends on etiological/clinical subgroups - Diagnostic and prognostic value	Breast, skin, soft tissue, visceral.	43	66	17	35	0.477064	Heterogeneous	NA	Immunohistochemistry	Prognostic
		Cornejo et al.	The utility of MYC and FLT4 in the Diagnostic and treatment of postradiation atypical vascular lesion and angiosarcoma of the breast.	Breast	-	17	-	13	0.764706	NA	NA	Immunohistochemistry	Diagnostic
		Shon et al.	MYC amplification and overexpression in primary cutaneous angiosarcoma: a fluorescence in-situ hybridization and immunohistochemical study	Skin	38	-	9	-	0.236842	Heterogeneous	NA	Immunohistochemistry
		Udager et al.	MYC immunohistochemistry in angiosarcoma and atypical vascular lesions: practical considerations based on a single institutional experience	Skin, soft tissue, bone, visceral	38	23	-	23	0.377049	Heterogeneous	NA	Immunohistochemistry	Diagnostic Prognostic
		Evi et al.	A clinicopathologic and immunohistochemical study of primary and secondary breast angiosarcoma	Breast	3	8	2	6	0.727273	NA	> 50%	Immunohistochemistry
		Fraga-Guedes et al.	Angiosarcoma and atypical vascular lesions of the breast: diagnostic and prognostic role of MYC gene amplification and protein expression.	Breast	12	37	-	20	0.408163	Heterogeneous	NA	Immunohistochemistry	Diagnostic
		Ginter et al.	Diagnostic utility of MYC amplification and anti-MYC immunohistochemistry in atypical vascular lesions, primary or radiation-induced mammary angiosarcomas, and primary angiosarcomas of other sites.	Breast, other anatomical sites	37	9	9	9	0.391304	NA	> 10%	Immunohistochemistry	Diagnostic
		Ichiki et al.	Histological and immunohistochemical prognostic factors of primary angiosarcoma	skin (head and neck, extremity, trunk), bone and soft-tissue, liver, spleen, mediastinum, cecum, duodenum, adrenal gland	88	-	19	-	0.215909	NA	≥ 10%	Immunohistochemistry
		Tsuneki et al.	Survivin: A novel marker and potential therapeutic target for human angiosarcoma	Head/neck, leg, chest, arm, back, groin, shoulder	85		39		0.458824	NA	> 10%	Immunohistochemistry
c-MYC	Nuclear				588		254		0.431973	Heterogeneous	> 5-50%	Immunohistochemistry	Diagnostic Prognostic
FVIII-RA	Cytoplasmic	Orchard et al.	An immunocytochemical assessment of 19 cases of cutaneous angiosarcoma	Skin	19		2		0.105263	NA	NA	Immunohistochemistry
		Meis-Kindblom et al.	Angiosarcoma of Soft Tissue: A study of 80 cases	Extremities, trunk, head and neck	42		42		1	Focal	NA	Immunohistochemistry
		Donghi et al.	Cutaneous angiosarcoma: own experience over 13 years. Clinical features, disease course and immunohistochemical profile	Skin	2		2		1	NA	NA	Immunohistochemistry
		Liu et al.	Pathogenesis of human hemangiosarcomas and hemangiomas	Skin, face, chest, breast, kidney, soft tissue, forearm, head, forehead, pleura	12		12		1	Focal	NA	Immunohistochemistry
		Tokuyama et al.	Autocrine and paracrine roles of VEGF/VEGFR-2 and VEGF-C/VEGFR-3 signaling in angiosarcomas of the scalp and face.	Scalp, face	17	-	14	-	0.823529	Heterogeneous	NA	Immunohistochemistry
		Weissferdt et al.	Primary angiosarcomas of the anterior mediastinum: a clinicopathologic and immunohistochemical study of 9 cases.	Anterior mediastinum	9	-	9	-	1	Focal	NA	Immunohistochemistry
		Ryska et al.	Epitheliod haemangiosarcoma of the thyroid gland. Report of 6 cases from a non-Alpine region	Thyroid gland	6	-	5	-	0.833333	NA	NA	Immunohistochemistry
		Boucher et al.	Cytology of angiosarcoma. Findings in fourteen fine-needle aspiration biopsy specimens and one pleural fluid specimen	Soft tissu (scalp, neck, proximal lower extremity, and retroperitoneum), bone (lumbar vertebra and tibia), liver, lymph node, breast, right atrial.	15		7		0.466667	NA	NA	Immunohistochemistry
		Al-Abbadi et al.	Cytokeratin and Epithelial Membrane Antigen Expression in Angiosarcomas	Buttock, scalp, liver, mandible, liver, knee, wrist, skin, atrium, axilla, subcutaneous, bone, neck soft tissue, breast, rib, small intestine, larynx	33		30		0.909091	Heterogeneous	NA	Immunohistochemistry
		Wang et al.	Transcription factor ERG is a specific and sensitive diagnostic marker for hepatic angiosarcoma	Liver	24		10		0.416667	NA	NA	Immunohistochemistry
		Neuhauser et al.	Splenic Angiosarcoma: A Clinicopathologic and Immunophenotypic study of 28 cases	Spleen	27	-	23	-	0.851852	NA	NA	Immunohistochemistry
		Bocklage et al.	Extracutaneous Angiosarcomas Metastatic to the Lungs: Clinical and Pathologic Features of 21 cases	Lung	14	-	13	-	0.928571	NA	NA	Immunohistochemistry
		Suchak et al.	Primary cutaneous epithelioid angiosarcoma. A clinicopathologic study of 13 cases of a rare neoplasm occurring outside the setting of conventional angiosarcomas and with predilection for the limbs.	Scalp, shoulder, leg, thigh, knee, sternum, buttock, toe	7	-	5	-	0.714286	Diffuse	NA	Immunohistochemistry
		Deshpande et al.	Epithelioid angiosarcoma of the bone. A serie of 10 cases.	Bone	8		6		0.75	NA	NA	Immunohistochemistry
		Wu et al.	Epithelioid angiosarcoma: a clinicopathological study of 16 Chinese cases.	Bones and joint, extremities, soft tissue, adrenal gland, scalp, colon, posterior mediastinum, penis, nasopharynx nasalis	6	-	4	-	0.666667	NA	NA	Immunohistochemistry
		Fanburg-Smith et al.	Oral and Salivary Gland Angiosarcoma: A clinicopathologic study of 29 cases	Oral and salivary gland area: tongue, parotid, lip, submandibular gland, soft and hard palate, gingiva	21		19		0.904762	Diffuse	NA	Immunohistochemistry
		Adem et al.	Metastatic angiosarcoma masquerading as diffuse pulmonary hemorrhage	Lung	7		7		1	NA	NA	Immunohistochemistry
FVIII-RA	Cytoplasmic				269		210		0.780669	Heterogeneous	NA	Immunohistochemistry	-
Vimentin	Cytoplasmic	Meis-Kindblom et al.	Angiosarcoma of Soft Tissue: A study of 80 cases	Extremities, trunk, head and neck	40		39		0.975	Diffuse	NA	Immunohistochemistry
		Donghi et al.	Cutaneous angiosarcoma: own experience over 13 years. Clinical features, disease course and immunohistochemical profile	Skin	2		2		1	NA	NA	Immunohistochemistry
		Ryska et al.	Epitheliod haemangiosarcoma of the thyroid gland. Report of 6 cases from a non-Alpine region	Thyroid gland	6	-	6	-	1	NA	NA	Immunohistochemistry
		Chen et al.	Epithelioid angiosarcoma of bone and soft tissue: a report of seven cases with emphasis on morphologic diversity, immunohistochemical features and clinical outcome	Bone, soft tissue	7		7		1	Heterogeneous	NA	Immunohistochemistry
		Wu et al.	Epithelioid angiosarcoma: a clinicopathological study of 16 Chinese cases.	Bones and joint, extremities, soft tissue, adrenal gland, scalp, colon, posterior mediastinum, penis, nasopharynx nasalis	6	-	6	-	1	Heterogeneous	NA	Immunohistochemistry
Vimentin	Cytoplasmic				61		60		0.983607	Heterogeneous	NA	Immunohistochemistry	-
CD31	Membranous	Pohar-Marinsek	Angiosarcoma in FNA smears: diagnostic accuracy, morphology, immunocytochemistry and differential diagnoses	Breast, liver, tonsil, soft tissue, bone	5	-	5	-	1	Diffuse	NA	Immunohistochemistry
		Wood et al.	The spectrum of rare morphological variants of cutaneous epithelioid angiosarcoma	Skin	-	6	-	6	1	Diffuse	NA	Immunohistochemistry
		Harold C Sullivan et al.	The utility of ERG, CD31 and CD34 in the cytological Diagnostic of angiosarcoma: an analysis of 25 cases	Bone, skin/subcutis, pleural fluid, lung, liver, heart, lymph nodes, soft tissue.	25		25		1	Heterogeneous	NA	Immunohistochemistry
		Rao et al.	Angiosarcoma: a tissue microarray study with diagnostic implications	Bone, breast parenchyma, breast skin, heart, skin, soft tissue, unknown	70		56		0.8	NA	NA	Immunohistochemistry
		Orchard et al.	An immunocytochemical assessment of 19 cases of cutaneous angiosarcoma	Skin	18		17		0.944444	NA	NA	Immunohistochemistry
		Meis-Kindblom et al.	Angiosarcoma of Soft Tissue: A study of 80 cases	Extremities, trunk, head and neck	24		8		0.333333	Focal	NA	Immunohistochemistry
		Donghi et al.	Cutaneous angiosarcoma: own experience over 13 years. Clinical features, disease course and immunohistochemical profile	Skin	2		2		1	NA	NA	Immunohistochemistry
		Liu et al.	Pathogenesis of human hemangiosarcomas and hemangiomas	Skin, face, chest, breast, kidney, soft tissue, forearm, head, forehead, pleura	12		12		1	Diffuse	NA	Immunohistochemistry
		Tokuyama et al.	Autocrine and paracrine roles of VEGF/VEGFR-2 and VEGF-C/VEGFR-3 signaling in angiosarcomas of the scalp and face.	Scalp, face	17	-	17	-	1	Heterogeneous	NA	Immunohistochemistry
		Yan et al.	Clinicopathologic and immunohistochemical study of breast angiosarcoma	Breast	3	7	3	7	1	Diffuse	NA	Immunohistochemistry
		Weissferdt et al.	Primary angiosarcomas of the anterior mediastinum: a clinicopathologic and immunohistochemical study of 9 cases.	Anterior mediastinum	6	-	3	-	0.5	NA	NA	Immunohistochemistry
		Ryska et al.	Epitheliod haemangiosarcoma of the thyroid gland. Report of 6 cases from a non-Alpine region	Thyroid gland	6	-	6	-	1	NA	NA	Immunohistochemistry
		Boucher et al.	Cytology of angiosarcoma. Findings in fourteen fine-needle aspiration biopsy specimens and one pleural fluid specimen	Soft tissu (scalp, neck, proximal lower extremity, and retroperitoneum), bone (lumbar vertebra and tibia), liver, lymph node, breast, right atrial.	15		11		0.733333	NA	NA	Immunohistochemistry
		Ge et al.	Clinicopathologic and immunohistochemical characteristics of adult primary cardiac angiosarcomas: analysis of 10 cases	Heart	10	-	10	-	1	Diffuse	NA	Immunohistochemistry
		Chen et al.	Epithelioid angiosarcoma of bone and soft tissue: a report of seven cases with emphasis on morphologic diversity, immunohistochemical features and clinical outcome	Bone, soft tissue	7		7		1	Diffuse	NA	Immunohistochemistry
		Wang et al.	Transcription factor ERG is a specific and sensitive diagnostic marker for hepatic angiosarcoma	Liver	24		19		0.791667	Heterogeneous	NA	Immunohistochemistry
		Neuhauser et al.	Splenic Angiosarcoma: A Clinicopathologic and Immunophenotypic study of 28 cases	Spleen	26	-	19	-	0.730769	NA	NA	Immunohistochemistry
		Yang et al.	Angiosarcomas of the head and neck: a clinico-immunohistochemical study of 8 consecutive patients.	Head and neck	8		6		0.75	NA	NA	Immunohistochemistry
		Bocklage et al.	Extracutaneous Angiosarcomas Metastatic to the Lungs: Clinical and Pathologic Features of 21 cases	Lung	2	-	2	-	1	NA	NA	Immunohistochemistry
		Guo et al.	Consistent MYC and FLT4 gene amplification in radiation-induced angiosarcoma but not in other radiation-associated atypical vascular lesions	Breast, head and neck, bone and soft tissue, visceral	18	22	18	22	1	Diffuse	NA	Immunohistochemistry
		Wang et al.	Clinicopathological features and prognostic factors in angiosarcoma: A retrospective analysis of 200 patients from a single Chinese medical institute	Head/neck, bone, trunk, chest wall, shoulder back, abdominal cavity, buttock, inguinal region, spleen, heart, lung, liver, breast, ovary, adrenal gland, ileum, colon, thyroid gland, dura matter, penis.	110		105		0.954545	NA	NA	Immunohistochemistry
		Suchak et al.	Primary cutaneous epithelioid angiosarcoma. A clinicopathologic study of 13 cases of a rare neoplasm occurring outside the setting of conventional angiosarcomas and with predilection for the limbs.	Scalp, shoulder, leg, thigh, knee, sternum, buttock, toe	12	-	12	-	1	Diffuse	NA	Immunohistochemistry
		Bacchi et al.	Epithelioid Angiosarcoma of the skin. A study of 18 cases with emphasis on its clinicopathologic spectrum and unusual morphologic features	Scalp, facial, limb	14	4	17		0.944444	NA	NA	Immunohistochemistry
		Deshpande et al.	Epithelioid angiosarcoma of the bone. A serie of 10 cases.	Bone	9		9		1	NA	NA	Immunohistochemistry
		Matoso et al.	Epithelioid Angiosarcoma of the Bladder. A series of 9 cases	Bladder	9		7		0.777778	Diffuse	NA	Immunohistochemistry
		Lahat et al.	Angiosarcoma. Clinical and molecular insights.	Skin, breast, soft tissues, bone, heart, spleen, liver, adrenal, retroperitoneum, bladder, brain, lung, mediastinum, prostate, seminal vesicle, auricle, nasal vestibule	68		58		0.852941	NA	NA	Immunohistochemistry
		Martinez et al.	Lymphatic-type "Angiosarcoma" with prominent lymphocytic infiltrate	Head/neck, lower extremities, trunk, upper extremities	17		17		1	NA	NA	Immunohistochemistry
		Leduc et al.	Cardiac angiosarcoma: histopathologic, immunohistochemical, and cytogenetic analysis of 10 cases	Right atrium, epicardium, parietal pericardium, right ventricle	10	-	9	-	0.9	Heterogeneous	NA	Immunohistochemistry
		Wu et al.	Epithelioid angiosarcoma: a clinicopathological study of 16 Chinese cases.	Bones and joint, extremities, soft tissue, adrenal gland, scalp, colon, posterior mediastinum, penis, nasopharynx nasalis	16	-	16	-	1	NA	NA	Immunohistochemistry
		Gangadharan et al.	Angiosarcoma of the head and neck: a clinicopathologic study with special emphasis on diagnostic pifalls	Head and neck	36		36		1	Diffuse	NA	Immunohistochemistry
		Evi et al.	A clinicopathologic and immunohistochemical study of primary and secondary breast angiosarcoma	Breast	3	8	3	8	1	NA	NA	Immunohistochemistry
		Fanburg-Smith et al.	Oral and Salivary Gland Angiosarcoma: A clinicopathologic study of 29 cases	Oral and salivary gland area: tongue, parotid, lip, submandibular gland, soft and hard palate, gingiva	19		16		0.842105	Diffuse	NA	Immunohistochemistry
		Adem et al.	Metastatic angiosarcoma masquerading as diffuse pulmonary hemorrhage	Lung	7		7		1	NA	NA	Immunohistochemistry
		Wang et al.	Primary breast angiosarcoma: a retrospective study 36 cases from a single chinese medical institute with clinicopathologic and radiologic correlations	Breast	27	-	26	-	0.962963	NA	NA	Immunohistochemistry
		Ichiki et al.	Histological and immunohistochemical prognostic factors of primary angiosarcoma	skin (head and neck, extremity, trunk), bone and soft-tissue, liver, spleen, mediastinum, cecum, duodenum, adrenal gland	95	-	91	-	0.957895	NA	NA	Immunohistochemistry
		Schammel et al.	Uterine Angiosarcomas: A Morphologic and Immunohistochemical Study of Four Cases	Uterus	4		4		1	Diffuse	NA	Immunohistochemistry
		Abeldalthagafi et al.	Sporadic cutaneous angiosarcomas generally lack hypoxia-inducible factor 1α: a histologic and immunohistochemical study of 45 cases	Scalp, leg, face, nose, lower arm, neck, thigh, eyelid, ear, temple	45	-	45	-	1	Heterogeneous	NA	Immunohistochemistry
CD31	Membranous				846		767		0.906619	Heterogeneous	NA	Immunohistochemistry	-
CD34	Membranous	Wood et al.	The spectrum of rare morphological variants of cutaneous epithelioid angiosarcoma	Skin	-	2	-	0	0	-	NA	Immunohistochemistry
		Harold C Sullivan et al.	The utility of ERG, CD31 and CD34 in the cytological Diagnostic of angiosarcoma: an analysis of 25 cases	Bone, skin/subcutis, pleural fluid, lung, liver, heart, lymph nodes, soft tissue.	25		15		0.6	Heterogeneous	NA	Immunohistochemistry
		Rao et al.	Angiosarcoma: a tissue microarray study with diagnostic implications	Bone, breast parenchyma, breast skin, heart, skin, soft tissue, unknown	70		44		0.628571		NA	Immunohistochemistry
		Orchard et al.	An immunocytochemical assessment of 19 cases of cutaneous angiosarcoma	Skin	19		4		0.210526	NA	NA	Immunohistochemistry
		Meis-Kindblom et al.	Angiosarcoma of Soft Tissue: A study of 80 cases	Extremities, trunk, head and neck	39		29		0.74359	Focal	NA	Immunohistochemistry
		Donghi et al.	Cutaneous angiosarcoma: own experience over 13 years. Clinical features, disease course and immunohistochemical profile	Skin	2		1		0.5	NA	NA	Immunohistochemistry
		Liu et al.	Pathogenesis of human hemangiosarcomas and hemangiomas	Skin, face, chest, breast, kidney, soft tissue, forearm, head, forehead, pleura	12		9		0.75	Heterogeneous	NA	Immunohistochemistry
		Tokuyama et al.	Autocrine and paracrine roles of VEGF/VEGFR-2 and VEGF-C/VEGFR-3 signaling in angiosarcomas of the scalp and face.	Scalp, face	17	-	8	-	0.470588	Heterogeneous	NA	Immunohistochemistry
		Yan et al.	Clinicopathologic and immunohistochemical study of breast angiosarcoma	Breast	3	7	3	5	0.8	NA	NA	Immunohistochemistry
		Weissferdt et al.	Primary angiosarcomas of the anterior mediastinum: a clinicopathologic and immunohistochemical study of 9 cases.	Anterior mediastinum	5	-	5	-	1	NA	NA	Immunohistochemistry
		Ryska et al.	Epitheliod haemangiosarcoma of the thyroid gland. Report of 6 cases from a non-Alpine region	Thyroid gland	6	-	2	-	0.333333	NA	NA	Immunohistochemistry
		Boucher et al.	Cytology of angiosarcoma. Findings in fourteen fine-needle aspiration biopsy specimens and one pleural fluid specimen	Soft tissu (scalp, neck, proximal lower extremity, and retroperitoneum), bone (lumbar vertebra and tibia), liver, lymph node, breast, right atrial.	15		2		0.133333	NA	NA	Immunohistochemistry
		Ge et al.	Clinicopathologic and immunohistochemical characteristics of adult primary cardiac angiosarcomas: analysis of 10 cases	Heart	10	-	10	-	1	Diffuse	NA	Immunohistochemistry
		Chen et al.	Epithelioid angiosarcoma of bone and soft tissue: a report of seven cases with emphasis on morphologic diversity, immunohistochemical features and clinical outcome	Bone, soft tissue	7		5		0.714286	Heterogeneous	NA	Immunohistochemistry
		Al-Abbadi et al.	Cytokeratin and Epithelial Membrane Antigen Expression in Angiosarcomas	Buttock, scalp, liver, mandible, liver, knee, wrist, skin, atrium, axilla, subcutaneous, bone, neck soft tissue, breast, rib, small intestine, larynx	33		32		0.969697	Heterogeneous	NA	Immunohistochemistry
		Wang et al.	Transcription factor ERG is a specific and sensitive diagnostic marker for hepatic angiosarcoma	Liver	24		21		0.875	Heterogeneous	NA	Immunohistochemistry
		Neuhauser et al.	Splenic Angiosarcoma: A Clinicopathologic and Immunophenotypic study of 28 cases	Spleen	28	-	26	-	0.928571	NA	NA	Immunohistochemistry
		Yang et al.	Angiosarcomas of the head and neck: a clinico-immunohistochemical study of 8 consecutive patients.	Head and neck	8		4		0.5	NA	NA	Immunohistochemistry
		Bocklage et al.	Extracutaneous Angiosarcomas Metastatic to the Lungs: Clinical and Pathologic Features of 21 cases	Lung	2	-	2	-	1	NA	NA	Immunohistochemistry
		Wang et al.	Clinicopathological features and prognostic factors in angiosarcoma: A retrospective analysis of 200 patients from a single Chinese medical institute	Head/neck, bone, trunk, chest wall, shoulder back, abdominal cavity, buttock, inguinal region, spleen, heart, lung, liver, breast, ovary, adrenal gland, ileum, colon, thyroid gland, dura matter, penis.	102		73		0.715686	NA	NA	Immunohistochemistry
		Suchak et al.	Primary cutaneous epithelioid angiosarcoma. A clinicopathologic study of 13 cases of a rare neoplasm occurring outside the setting of conventional angiosarcomas and with predilection for the limbs.	Scalp, shoulder, leg, thigh, knee, sternum, buttock, toe	11	-	6	-	0.545455	Heterogeneous	NA	Immunohistochemistry
		Bacchi et al.	Epithelioid Angiosarcoma of the skin. A study of 18 cases with emphasis on its clinicopathologic spectrum and unusual morphologic features	Scalp, facial, limb	15		10		0.666667	NA	NA	Immunohistochemistry
		Deshpande et al.	Epithelioid angiosarcoma of the bone. A serie of 10 cases.	Bone	5		2		0.4	NA	NA	Immunohistochemistry
		Matoso et al.	Epithelioid Angiosarcoma of the Bladder. A series of 9 cases	Bladder	9		2		0.222222	Diffuse	NA	Immunohistochemistry
		Martinez et al.	Lymphatic-type "Angiosarcoma" with prominent lymphocytic infiltrate	Head/neck, lower extremities, trunk, upper extremities	16		10		0.625	NA	NA	Immunohistochemistry
		Leduc et al.	Cardiac angiosarcoma: histopathologic, immunohistochemical, and cytogenetic analysis of 10 cases	Right atrium, epicardium, parietal pericardium, right ventricle	10	-	8	-	0.8	Heterogeneous	NA	Immunohistochemistry
		Wu et al.	Epithelioid angiosarcoma: a clinicopathological study of 16 Chinese cases.	Bones and joint, extremities, soft tissue, adrenal gland, scalp, colon, posterior mediastinum, penis, nasopharynx nasalis	16	-	6	-	0.375	NA	NA	Immunohistochemistry
		Gangadharan et al.	Angiosarcoma of the head and neck: a clinicopathologic study with special emphasis on diagnostic pifalls	Head and neck	25		10		0.4	Heterogeneous	NA	Immunohistochemistry
		Fanburg-Smith et al.	Oral and Salivary Gland Angiosarcoma: A clinicopathologic study of 29 cases	Oral and salivary gland area: tongue, parotid, lip, submandibular gland, soft and hard palate, gingiva	12		7		0.583333	Focal	NA	Immunohistochemistry
		Wang et al.	Primary breast angiosarcoma: a retrospective study 36 cases from a single chinese medical institute with clinicopathologic and radiologic correlations	Breast	27	-	27	-	1	NA	NA	Immunohistochemistry
		Ichiki et al.	Histological and immunohistochemical prognostic factors of primary angiosarcoma	skin (head and neck, extremity, trunk), bone and soft-tissue, liver, spleen, mediastinum, cecum, duodenum, adrenal gland	97	-	70	-	0.721649	NA	NA	Immunohistochemistry
		Schammel et al.	Uterine Angiosarcomas: A Morphologic and Immunohistochemical Study of Four Cases	Uterus	4		4		1	Diffuse	NA	Immunohistochemistry
		Abeldalthagafi et al.	Sporadic cutaneous angiosarcomas generally lack hypoxia-inducible factor 1α: a histologic and immunohistochemical study of 45 cases	Scalp, leg, face, nose, lower arm, neck, thigh, eyelid, ear, temple	45	-	31	-	0.688889	Heterogeneous	NA	Immunohistochemistry
CD34	Membranous				728		493		0.677198	Heterogeneous	NA	Immunohistochemistry	-
CD117	Membranous	Liu et al.	Pathogenesis of human hemangiosarcomas and hemangiomas	Skin, face, chest, breast, kidney, soft tissue, forearm, head, forehead, pleura	12		8		0.666667	Heterogeneous	NA	Immunohistochemistry
		Yonemori et al.	Contrasting Prognostic Implications of Platelet-Derived Growth Factor Receptor-beta and Vascular Endothelial Growth Factor Receptor-2 in Patients with Angiosarcoma	Skin, soft tissue, bone, liver	22	12	1	4	0.147059	Focal	NA	Immunohistochemistry
		Ge et al.	Clinicopathologic and immunohistochemical characteristics of adult primary cardiac angiosarcomas: analysis of 10 cases	Heart	10	-	0	-	0	-	NA	Immunohistochemistry
		Wang et al.	Transcription factor ERG is a specific and sensitive diagnostic marker for hepatic angiosarcoma	Liver	24		0		0	-	NA	Immunohistochemistry
		Lahat et al.	Angiosarcoma. Clinical and molecular insights.	Skin, breast, soft tissues, bone, heart, spleen, liver, adrenal, retroperitoneum, bladder, brain, lung, mediastinum, prostate, seminal vesicle, auricle, nasal vestibule	68		39		0.573529	Diffuse	NA	Immunohistochemistry
		Verbeke et al.	Active TGF-β signaling and decreased expression of PTEN separates angiosarcoma of bone from its soft tissue counterpart.	Bone, soft tissue	48	-	22	-	0.458333	Heterogeneous	NA	Immunohistochemistry
		Miettinen et al.	KIT expression in angiosarcomas and fetal endothelial cells: lack of mutations of exon 11 and exon 17 of c-kit.	Scalp, spleen, breast	48	2	26	2	0.56	Heterogeneous	NA	Immunohistochemistry
		Evi et al.	A clinicopathologic and immunohistochemical study of primary and secondary breast angiosarcoma	Breast	3	8	2	5	0.636364	NA	NA	Immunohistochemistry
		Abeldalthagafi et al.	Sporadic cutaneous angiosarcomas generally lack hypoxia-inducible factor 1α: a histologic and immunohistochemical study of 45 cases	Scalp, leg, face, nose, lower arm, neck, thigh, eyelid, ear, temple	45	-	0	-	0	-	NA	Immunohistochemistry
CD117	Membranous				302		109		0.360927	Heterogeneous	NA	Immunohistochemistry	Potential therapeutic
Podoplanin	Membranous	Wood et al.	The spectrum of rare morphological variants of cutaneous epithelioid angiosarcoma	Skin	-	1	-	1	1	NA	NA	Immunohistochemistry
		Rao et al.	Angiosarcoma: a tissue microarray study with diagnostic implications	Bone, breast parenchyma, breast skin, heart, skin, soft tissue, unknown	70		30		0.428571	NA	NA	Immunohistochemistry
		Donghi et al.	Cutaneous angiosarcoma: own experience over 13 years. Clinical features, disease course and immunohistochemical profile	Skin	2		1		0.5	NA	NA	Immunohistochemistry
		Tokuyama et al.	Autocrine and paracrine roles of VEGF/VEGFR-2 and VEGF-C/VEGFR-3 signaling in angiosarcomas of the scalp and face.	Scalp, face	17	-	17	-	1	Diffuse	NA	Immunohistochemistry
		Guo et al.	Consistent MYC and FLT4 gene amplification in radiation-induced angiosarcoma but not in other radiation-associated atypical vascular lesions	Breast, head and neck, bone and soft tissue, visceral	18	22	10		0.25	Heterogeneous	NA	Immunohistochemistry
		Lahat et al.	Angiosarcoma. Clinical and molecular insights.	Skin, breast, soft tissues, bone, heart, spleen, liver, adrenal, retroperitoneum, bladder, brain, lung, mediastinum, prostate, seminal vesicle, auricle, nasal vestibule	68		28		0.411765	NA	NA	Immunohistochemistry
		Martinez et al.	Lymphatic-type "Angiosarcoma" with prominent lymphocytic infiltrate	Head/neck, lower extremities, trunk, upper extremities	19		17		0.894737	Diffuse	NA	Immunohistochemistry
		Evi et al.	A clinicopathologic and immunohistochemical study of primary and secondary breast angiosarcoma	Breast	3	8	2	5	0.636364	NA	NA	Immunohistochemistry
		Breiteneder-Geleff et al.	Angiosarcomas express mixed endothelial phenotypes of blood and lymphatic capillaries	Vena cava, spine, arteria pulmonalis, skin, heart, pleura	11		10		0.909091	Heterogeneous	NA	Immunohistochemistry
		Ichiki et al.	Histological and immunohistochemical prognostic factors of primary angiosarcoma	skin (head and neck, extremity, trunk), bone and soft-tissue, liver, spleen, mediastinum, cecum, duodenum, adrenal gland	92	-	65	-	0.706522	NA	NA	Immunohistochemistry
		Masuzawa et al.	Association of D2-40 and MMP-1 expression with cyst formation in lung metastatic lesions of cutaneous angiosarcoma on the scalp: immunohistochemical analysis of 23 autopsy cases	Scalp with metastases to the lung	46		44		0.956522	Heterogeneous	NA	Immunohistochemistry
Podoplanin	Membranous				377		230		0.61008	Heterogeneous	NA	Immunohistochemistry	-
Claudin-5	Membranous	Hara et al.	Endoglin (CD105) and Claudin-5 Expression in Cutaneous Angiosarcoma	Skin	17		17		1	Diffuse	NA	Immunohistochemistry
		Miettinen et al.	Claudin-5 as an immunohistochemical marker for angiosarcoma and hemangioendotheliomas	Soft tissu, gastrointestinal tract, lung	119		115		0.966387	Diffuse	NA	Immunohistochemistry
Claudin-5	Membranous				136		132		0.970588	Diffuse	NA	Immunohistochemistry	-
UEA-1	Membranous	Orchard et al.	An immunocytochemical assessment of 19 cases of cutaneous angiosarcoma	Skin	18		17		0.944444	NA	NA	Immunohistochemistry
		Boucher et al.	Cytology of angiosarcoma. Findings in fourteen fine-needle aspiration biopsy specimens and one pleural fluid specimen	Soft tissu (scalp, neck, proximal lower extremity, and retroperitoneum), bone (lumbar vertebra and tibia), liver, lymph node, breast, right atrial.	15		4		0.266667	NA	NA	Immunohistochemistry
		Al-Abbadi et al.	Cytokeratin and Epithelial Membrane Antigen Expression in Angiosarcomas	Buttock, scalp, liver, mandible, liver, knee, wrist, skin, atrium, axilla, subcutaneous, bone, neck soft tissue, breast, rib, small intestine, larynx	33		31		0.939394	Heterogeneous	NA	Immunohistochemistry
		Deshpande et al.	Epithelioid angiosarcoma of the bone. A serie of 10 cases.	Bone	7		7		1	NA	NA	Immunohistochemistry
		Fanburg-Smith et al.	Oral and Salivary Gland Angiosarcoma: A clinicopathologic study of 29 cases	Oral and salivary gland area: tongue, parotid, lip, submandibular gland, soft and hard palate, gingiva	1		1		1	NA	NA	Immunohistochemistry
UEA-1	Membranous				74		60		0.810811	Heterogeneous	NA	Immunohistochemistry	-
PD-L1	Membranous	Espejo-Freire et al.	Genomic Landscape of Angiosarcoma: A Targeted and Immunotherapy Biomarker Analysis	Head/neck, breast, visceral, extremity, skin	143		31		0.216783	NA	> 5%	Immunohistochemistry
		Bi et al.	Tumor microenvironment and its clinicopathological and prognostic association in surgically resected cutaneous angiosarcoma	Scalp, face/neck, thigh, extremities, breast, adrenal gland, chest	21	-	9	-	0.428571	NA	> 1%	Immunohistochemistry
		Martinez et al.	Lymphatic-type "Angiosarcoma" with prominent lymphocytic infiltrate	Head/neck, lower extremities, trunk, upper extremities	16		5		0.3125	NA	> 5%	Immunohistochemistry
		Lee et al.	Prognostic implications of PD-L1 expression in patients with angiosarcoma	Head and neck, thorax, abdomen and extremity	70		13		0.185714	NA	NA	Immunohistochemistry	Prognostic
		Shimizu et al.	Positive PD-L1 expression predicts worse outcome in cutaneous angiosarcoma	Scalp, face, neck, leg	52		21		0.403846	NA	> 5%	Immunohistochemistry	Prognostic
		Bagaria et al.	Association Between Programmed Death-Ligand 1 expression and the vascular endothelial growth factor pathway in angiosarcoma	skin, scalp, trunk, extremities, face, heart, spleen	27		5		0.185185	NA	> 5%	Immunohistochemistry
		Honda et al.	Infiltration of PD-1-positive cells in combination with tumor site PD-L1 expression is a positive prognostic factor in cutaneous angiosarcoma	Scalp, face, breast, leg	106		32		0.301887	NA	> 5%	Immunohistochemistry	Prognostic
		Botti et al.	Programmed Death Ligand (PD-L1) Expression in primary angiosarcoma	Breast, soft tissue, bone, skin, visceral	24	-	16	-	0.666667	Heterogeneous	NA	Immunohistochemistry
		Tomassen et al.	Analysis of PD-1, PD-L1, and T-cell infiltration in angiosarcoma pathogenetic subgroups	Skin, breast, visceral, soft tissue	52	113	29	64	0.563636	NA	> 10%	Immunohistochemistry	Prognostic
		Googe et al.	Immune Checkpoint Markers in Superficial Angiosarcomas: PD-L1, PD-1, CD8, LAG-3, and Tumor-Infiltrating Lymphocytes	Skin, soft tissue	10		10		1	NA	> 1%	Immunohistochemistry
PD-L1	Membranous				634		235		0.370662	Heterogeneous	> 1-10%	Immunohistochemistry	Prognostic
